# Supplementary material for: A universal tool for marine metazoan species identification: towards best practices in proteomic fingerprinting
Source: Sci Rep. 2024 Jan 13;14:1280. doi: 10.1038/s41598-024-51235-z (PMC10787734; doi:10.1038/s41598-024-51235-z)
Supplement: Supplementary file 4 — Supplementary Table S1. [file 41598_2024_51235_MOESM4_ESM.xlsx]

## Sheet: Supplementary table S1
A universal tool for marine metazoan species identification – Towards best practices in proteomic fingerprinting
Sven Rossel*1, Janna Peters2, Nele Charzinski3, Angelina Eichsteller1,3, Silke Laakmann4,5, Hermann Neumann6 & Pedro Martínez Arbizu1,3
1 Senckenberg am Meer, German Centre for Marine Biodiversity Research, 26382 Wilhelmshaven, Germany
2German Centre for Marine Biodiversity Research (DZMB), Senckenberg Research Institute, 20146 Hamburg, Germany
3Marine Biodiversity Research, Institute of Biology and Environmental Sciences Carl von Ossietzky University Oldenburg, 26129 Oldenburg, Germany
4Helmholtz Institute for Functional Marine Biodiversity at the University of Oldenburg (HIFMB), 26129 Oldenburg, Germany
5Alfred-Wegener-Institut Helmholtz-Zentrum für Polar- und Meeresforschung, Am Handelshafen 12, D-27570 Bremerhaven
6Thuenen Institute, Institute for Sea Fisheries, 27572 Bremerhaven, Germany
*Corresponding author email: sven.rossel@senckenberg.de
Running title: Universal tool for marine metazoan identification
id	specimen_name	Species	Phylum	Class	Family	accession	Sample.information	identifier
NC321_MT00012	MT00012	Echinogammarus marinus	Arthropoda	Malacostraca	Gammaridae	KT208963	Helgoland	Jan Beermann, BAH
NC323_MT00014	MT00014	Echinogammarus marinus	Arthropoda	Malacostraca	Gammaridae	KT209434	Helgoland	Jan Beermann, BAH
NC325_MT00016	MT00016	Echinogammarus marinus	Arthropoda	Malacostraca	Gammaridae	KT209575	Helgoland	Jan Beermann, BAH
NC326_MT00017	MT00017	Echinogammarus marinus	Arthropoda	Malacostraca	Gammaridae	KT208909	Helgoland	Jan Beermann, BAH
NC340_MT00031	MT00031	Apohyale prevostii	Arthropoda	Malacostraca	Hyalidae	KT209584	Helgoland	Jan Beermann, BAH
NC344_MT00035	MT00035	Apohyale prevostii	Arthropoda	Malacostraca	Hyalidae	KT209528	Helgoland	Jan Beermann, BAH
NC345_MT00038	MT00038	Liocarcinus depurator	Arthropoda	Malacostraca	Polybiidae	KT208631	FK Senckenberg (24.11.10), Helgoland, Tiefe Rinne (54.1477/7.9)	Michael Raupach
NC346_MT00039	MT00039	Liocarcinus depurator	Arthropoda	Malacostraca	Polybiidae	KT209318	FK Senckenberg (24.11.10), Helgoland, Tiefe Rinne (54.1477/7.9)	Michael Raupach
NC347_MT00040	MT00040	Liocarcinus depurator	Arthropoda	Malacostraca	Polybiidae	KT208806	FK Senckenberg (24.11.10), Helgoland, Tiefe Rinne (54.1477/7.9)	Michael Raupach
NC348_MT00041	MT00041	Liocarcinus depurator	Arthropoda	Malacostraca	Polybiidae	KT209050	FK Senckenberg (24.11.10), Helgoland, Tiefe Rinne (54.1477/7.9)	Michael Raupach
NC349_MT00042	MT00042	Liocarcinus depurator	Arthropoda	Malacostraca	Polybiidae	KT209341	FK Senckenberg (24.11.10), Helgoland, Tiefe Rinne (54.1477/7.9)	Michael Raupach
NC350_MT00043	MT00043	Liocarcinus depurator	Arthropoda	Malacostraca	Polybiidae	KT209199	FK Senckenberg (24.11.10), Helgoland, Tiefe Rinne (54.1477/7.9)	Michael Raupach
NC351_MT00044	MT00044	Cancer pagurus	Arthropoda	Malacostraca	Cancridae	KT208578	FK Senckenberg (24.11.10), Helgoland, Tiefe Rinne (54.1477/7.9)	Michael Raupach
NC353_MT00046	MT00046	Cancer pagurus	Arthropoda	Malacostraca	Cancridae	KT208881	FK Senckenberg (24.11.10), Helgoland, Tiefe Rinne (54.1477/7.9)	Michael Raupach
NC356_MT00060	MT00060	Palaemon elegans	Arthropoda	Malacostraca	Palaemonidae	KT209351	Helgoland	Dirk Brandis
NC357_MT00061	MT00061	Palaemon elegans	Arthropoda	Malacostraca	Palaemonidae	KT208956	Helgoland	Dirk Brandis
NC358_MT00062	MT00062	Palaemon elegans	Arthropoda	Malacostraca	Palaemonidae	KT209281	Helgoland	Dirk Brandis
NC359_MT00063	MT00063	Palaemon elegans	Arthropoda	Malacostraca	Palaemonidae	No DNA	Helgoland	Dirk Brandis
NC362_MT00078	MT00078	Upogebia deltaura	Arthropoda	Malacostraca	Upogebiidae	KT209355		Sandra Ditzler
NC363_MT00079	MT00079	Upogebia deltaura	Arthropoda	Malacostraca	Upogebiidae	KT208787		Sandra Ditzler
NC364_MT00080	MT00080	Upogebia deltaura	Arthropoda	Malacostraca	Upogebiidae	KT208553		Sandra Ditzler
NC365_MT00081	MT00081	Upogebia deltaura	Arthropoda	Malacostraca	Upogebiidae	KT209262		Sandra Ditzler
NC371_MT00092	MT00092	Macropodia parva	Arthropoda	Malacostraca	Inachidae	No DNA		Sandra Ditzler
NC372_MT00093	MT00093	Corystes cassivelaunus	Arthropoda	Malacostraca	Corystidae	No DNA		Sandra Ditzler
NC377_MT00114	MT00114	Cancer pagurus	Arthropoda	Malacostraca	Cancridae	No DNA	Doggerbank (54°14.448 N / 8°,01.105 E)	Michael Raupach
NC378_MT00115	MT00115	Cancer pagurus	Arthropoda	Malacostraca	Cancridae	No DNA	Doggerbank (54°14.448 N / 8°,01.105 E)	Michael Raupach
NC380_MT00117	MT00117	Pisidia longicornis	Arthropoda	Malacostraca	Porcellanidae	KT208589	Doggerbank (54°14.448 N / 8°,01.105 E)	Michael Raupach
NC381_MT00118	MT00118	Pisidia longicornis	Arthropoda	Malacostraca	Porcellanidae	KT208856	Doggerbank (54°14.448 N / 8°,01.105 E)	Michael Raupach
NC382_MT00119	MT00119	Pisidia longicornis	Arthropoda	Malacostraca	Porcellanidae	KT209483	Doggerbank (54°14.448 N / 8°,01.105 E)	Michael Raupach
NC383_MT00120	MT00120	Pisidia longicornis	Arthropoda	Malacostraca	Porcellanidae	KT208649	Doggerbank (54°14.448 N / 8°,01.105 E)	Michael Raupach
NC384_MT00121	MT00121	Pisidia longicornis	Arthropoda	Malacostraca	Porcellanidae	KT208986	Doggerbank (54°14.448 N / 8°,01.105 E)	Michael Raupach
NC385_MT00122	MT00122	Pisidia longicornis	Arthropoda	Malacostraca	Porcellanidae	KT208823	Doggerbank (54°14.448 N / 8°,01.105 E)	Michael Raupach
NC386_MT00123	MT00123	Pisidia longicornis	Arthropoda	Malacostraca	Porcellanidae	KT209018	Doggerbank (54°14.448 N / 8°,01.105 E)	Michael Raupach
NC387_MT00124	MT00124	Pisidia longicornis	Arthropoda	Malacostraca	Porcellanidae	KT209108	Doggerbank (54°14.448 N / 8°,01.105 E)	Michael Raupach
NC388_MT00125	MT00125	Galathea intermedia	Arthropoda	Malacostraca	Galatheidae	KT209259	Doggerbank (54°14.448 N / 8°,01.105 E)	Michael Raupach
NC389_MT00126	MT00126	Galathea intermedia	Arthropoda	Malacostraca	Galatheidae	KT209371	Doggerbank (54°14.448 N / 8°,01.105 E)	Michael Raupach
NC390_MT00127	MT00127	Galathea intermedia	Arthropoda	Malacostraca	Galatheidae	KT208989	Doggerbank (54°14.448 N / 8°,01.105 E)	Michael Raupach
NC391_MT00128	MT00128	Galathea intermedia	Arthropoda	Malacostraca	Galatheidae	KT209451	Doggerbank (54°14.448 N / 8°,01.105 E)	Michael Raupach
NC22_MT00129	MT00129	Astropecten irregularis 2	Echinodermata	Asteroidea	Astropectinidae	KX458887	WH III 335_2010_Box A	Hermann Neumann
NC23_MT00130	MT00130	Astropecten irregularis 2	Echinodermata	Asteroidea	Astropectinidae	KX458900	WH III 335_2010_Box A	Hermann Neumann
NC24_MT00131	MT00131	Astropecten irregularis 2	Echinodermata	Asteroidea	Astropectinidae	KX458896	WH III 335_2010_Box A	Hermann Neumann
NC25_MT00132	MT00132	Astropecten irregularis 2	Echinodermata	Asteroidea	Astropectinidae	KX458902	WH III 335_2010_Box B	Hermann Neumann
NC26_MT00133	MT00133	Astropecten irregularis 2	Echinodermata	Asteroidea	Astropectinidae	KX458897	WH III 335_2010_Box B	Hermann Neumann
NC27_MT00134	MT00134	Astropecten irregularis 2	Echinodermata	Asteroidea	Astropectinidae	KX458889	WH III 335_2010_Box B	Hermann Neumann
NC28_MT00135	MT00135	Astropecten irregularis 2	Echinodermata	Asteroidea	Astropectinidae	KX458893	WH III 335_2010_Box C	Hermann Neumann
NC29_MT00136	MT00136	Astropecten irregularis 2	Echinodermata	Asteroidea	Astropectinidae	KX458894	WH III 335_2010_Box C	Hermann Neumann
NC30_MT00137	MT00137	Astropecten irregularis 2	Echinodermata	Asteroidea	Astropectinidae	KX458879	WH III 335_2010_Box C	Hermann Neumann
NC31_MT00138	MT00138	Astropecten irregularis 1	Echinodermata	Asteroidea	Astropectinidae	KX458868	WH III 335_2010_Box L	Hermann Neumann
NC32_MT00129	MT00139	Astropecten irregularis 1	Echinodermata	Asteroidea	Astropectinidae	KX458873	WH III 335_2010_Box L	Hermann Neumann
NC33_MT00140	MT00140	Astropecten irregularis 1	Echinodermata	Asteroidea	Astropectinidae	KX458869	WH III 335_2010_Box L	Hermann Neumann
NC34_MT00141	MT00141	Astropecten irregularis 1	Echinodermata	Asteroidea	Astropectinidae	KX458874	WH III 335_2010_Box M	Hermann Neumann
NC35_MT00142	MT00142	Astropecten irregularis 1	Echinodermata	Asteroidea	Astropectinidae	KX458875	WH III 335_2010_Box M	Hermann Neumann
NC36_MT00143	MT00143	Astropecten irregularis 1	Echinodermata	Asteroidea	Astropectinidae	KX458870	WH III 335_2010_Box M	Hermann Neumann
MT_145	MT00145	Ophiura ophiura	Echinodermata	Ophiuroidea	Ophiotrichidae	KX459072	WH III 335_2010_Box A	Hermann Neumann
MT_146	MT00146	Ophiura ophiura	Echinodermata	Ophiuroidea	Ophiotrichidae	KX459073	WH III 335_2010_Box A	Hermann Neumann
MT_147	MT00147	Ophiura ophiura	Echinodermata	Ophiuroidea	Ophiotrichidae	KX459059	WH III 335_2010_Box C	Hermann Neumann
MT_148	MT00148	Ophiura ophiura	Echinodermata	Ophiuroidea	Ophiotrichidae	KX459063	WH III 335_2010_Box C	Hermann Neumann
MT_149	MT00149	Ophiura ophiura	Echinodermata	Ophiuroidea	Ophiotrichidae	KX459069	WH III 335_2010_Box C	Hermann Neumann
MT_150	MT00150	Ophiura ophiura	Echinodermata	Ophiuroidea	Ophiotrichidae	KX459062	WH III 335_2010_Box D	Hermann Neumann
MT_151	MT00151	Ophiura ophiura	Echinodermata	Ophiuroidea	Ophiotrichidae	KX459068	WH III 335_2010_Box D	Hermann Neumann
MT_152	MT00152	Ophiura ophiura	Echinodermata	Ophiuroidea	Ophiotrichidae	KX459064	WH III 335_2010_Box D	Hermann Neumann
MT_153	MT00153	Ophiura ophiura	Echinodermata	Ophiuroidea	Ophiotrichidae	KX459061	WH III 335_2010_Box M	Hermann Neumann
MT_154	MT00154	Ophiura ophiura	Echinodermata	Ophiuroidea	Ophiotrichidae	KX459067	WH III 335_2010_Box M	Hermann Neumann
MT_155	MT00155	Ophiura ophiura	Echinodermata	Ophiuroidea	Ophiotrichidae	KX459066	WH III 335_2010_Box M	Hermann Neumann
NC398_MT00162	MT00162	Pagurus prideaux	Arthropoda	Malacostraca	Paguridae	KT209374	WH III 335_2010_Box D	Hermann Neumann
NC399_MT00163	MT00163	Pagurus prideaux	Arthropoda	Malacostraca	Paguridae	KT209508	WH III 335_2010_Box D	Hermann Neumann
NC403_MT00167	MT00167	Pagurus pubescens	Arthropoda	Malacostraca	Paguridae	KT209507	WH III 335_2010_Box M	Hermann Neumann
NC410_MT00174	MT00174	Pagurus pubescens	Arthropoda	Malacostraca	Paguridae	KT209333	WH III 335_2010_Box L	Hermann Neumann
NC413_MT00177	MT00177	Pagurus pubescens	Arthropoda	Malacostraca	Paguridae	KT208549	WH III 335_2010_Box M	Hermann Neumann
NC414_MT00178	MT00178	Pagurus pubescens	Arthropoda	Malacostraca	Paguridae	KT208775	WH III 335_2010_Box M	Hermann Neumann
NC415_MT00179	MT00179	Pagurus pubescens	Arthropoda	Malacostraca	Paguridae	KT208739	WH III 335_2010_Box M	Hermann Neumann
NC37_MT00180	MT00180	Luidia sarsii	Echinodermata	Asteroidea	Luidiidae	KX459000	WH III 335_2010_Box C	Hermann Neumann
NC38_MT00181	MT00181	Luidia sarsii	Echinodermata	Asteroidea	Luidiidae	KX458990	WH III 335_2010_Box C	Hermann Neumann
NC39_MT00182	MT00182	Luidia sarsii	Echinodermata	Asteroidea	Luidiidae	KX458997	WH III 335_2010_Box C	Hermann Neumann
NC40_MT00183	MT00183	Luidia sarsii	Echinodermata	Asteroidea	Luidiidae	KX458999	WH III 335_2010_Box C	Hermann Neumann
NC41_MT00184	MT00184	Luidia sarsii	Echinodermata	Asteroidea	Luidiidae	KX458996	WH III 335_2010_Box C	Hermann Neumann
MT_186	MT00186	Ophiura albida	Echinodermata	Ophiuroidea	Ophiotrichidae	KX459053	WH III 335_2010_Box A	Hermann Neumann
MT_187	MT00187	Ophiura albida	Echinodermata	Ophiuroidea	Ophiotrichidae	KX459041	WH III 335_2010_Box A	Hermann Neumann
MT_188	MT00188	Ophiura albida	Echinodermata	Ophiuroidea	Ophiotrichidae	KX459039	WH III 335_2010_Box A	Hermann Neumann
MT_189	MT00189	Ophiura albida	Echinodermata	Ophiuroidea	Ophiotrichidae	KX459052	WH III 335_2010_Box A	Hermann Neumann
MT_190	MT00190	Ophiura sarsii	Echinodermata	Ophiuroidea	Ophiotrichidae	KX459087	WH III 335_2010_Box C	Hermann Neumann
MT_191	MT00191	Ophiura sarsii	Echinodermata	Ophiuroidea	Ophiotrichidae	KX459086	WH III 335_2010_Box C	Hermann Neumann
MT_192	MT00192	Ophiura sarsii	Echinodermata	Ophiuroidea	Ophiotrichidae	KX459084	WH III 335_2010_Box C	Hermann Neumann
MT_193	MT00193	Ophiura sarsii	Echinodermata	Ophiuroidea	Ophiotrichidae	KX459083	WH III 335_2010_Box C	Hermann Neumann
MT_194	MT00194	Ophiura sarsii	Echinodermata	Ophiuroidea	Ophiotrichidae	KX459085	WH III 335_2010_Box C	Hermann Neumann
NC417_MT00196	MT00196	Liocarcinus holsatus	Arthropoda	Malacostraca	Polybiidae	KT209082	WH III 335_2010_Box A	Hermann Neumann
NC418_MT00197	MT00197	Liocarcinus holsatus	Arthropoda	Malacostraca	Polybiidae	No DNA	WH III 335_2010_Box A	Hermann Neumann
NC421_MT00200	MT00200	Liocarcinus holsatus	Arthropoda	Malacostraca	Polybiidae	KT208998	WH III 335_2010_Box C	Hermann Neumann
NC422_MT00201	MT00201	Liocarcinus holsatus	Arthropoda	Malacostraca	Polybiidae	KT208676	WH III 335_2010_Box C	Hermann Neumann
NC424_MT00203	MT00203	Liocarcinus holsatus	Arthropoda	Malacostraca	Polybiidae	KT208798	WH III 335_2010_Box C	Hermann Neumann
NC42_MT00205	MT00205	Asterias rubens	Echinodermata	Asteroidea	Asteriidae	KX458832	WH III 335_2010_Box M	Hermann Neumann
NC43_MT00206	MT00206	Asterias rubens	Echinodermata	Asteroidea	Asteriidae	KX458844	WH III 335_2010_Box M	Hermann Neumann
NC44_MT00207	MT00207	Asterias rubens	Echinodermata	Asteroidea	Asteriidae	KX458831	WH III 335_2010_Box M	Hermann Neumann
NC45_MT00208	MT00208	Asterias rubens	Echinodermata	Asteroidea	Asteriidae	KX458845	WH III 335_2010_Box M	Hermann Neumann
NC46_MT00209	MT00209	Asterias rubens	Echinodermata	Asteroidea	Asteriidae	KX458849	WH III 335_2010_Box D	Hermann Neumann
NC47_MT00210	MT00210	Asterias rubens	Echinodermata	Asteroidea	Asteriidae	KX458847	WH III 335_2010_Box D	Hermann Neumann
NC48_MT00211	MT00211	Asterias rubens	Echinodermata	Asteroidea	Asteriidae	KX458859	WH III 335_2010_Box D	Hermann Neumann
NC49_MT00212	MT00212	Asterias rubens	Echinodermata	Asteroidea	Asteriidae	KX458830	WH III 335_2010_Box D	Hermann Neumann
NC50_MT00213	MT00213	Asterias rubens	Echinodermata	Asteroidea	Asteriidae	KX458846	WH III 335_2010_Box A	Hermann Neumann
NC51_MT00214	MT00214	Asterias rubens	Echinodermata	Asteroidea	Asteriidae	KX458850	WH III 335_2010_Box A	Hermann Neumann
NC52_MT00215	MT00215	Asterias rubens	Echinodermata	Asteroidea	Asteriidae	KX458833	WH III 335_2010_Box A	Hermann Neumann
NC53_MT00216	MT00216	Asterias rubens	Echinodermata	Asteroidea	Asteriidae	KX458829	WH III 335_2010_Box A	Hermann Neumann
NC426_MT00217	MT00217	Pagurus bernhardus	Arthropoda	Malacostraca	Paguridae	MG699442	WH III 335_2010_Box A	Hermann Neumann
NC427_MT00218	MT00218	Pagurus bernhardus	Arthropoda	Malacostraca	Paguridae	MG699441	WH III 335_2010_Box A	Hermann Neumann
NC428_MT00219	MT00219	Pagurus bernhardus	Arthropoda	Malacostraca	Paguridae	MG699440	WH III 335_2010_Box A	Hermann Neumann
NC429_MT00220	MT00220	Pagurus bernhardus	Arthropoda	Malacostraca	Paguridae	MG699439	WH III 335_2010_Box A	Hermann Neumann
NC430_MT00221	MT00221	Pagurus bernhardus	Arthropoda	Malacostraca	Paguridae	MG699438	WH III 335_2010_Box A	Hermann Neumann
NC431_MT00222	MT00222	Pagurus bernhardus	Arthropoda	Malacostraca	Paguridae	MG699437	WH III 335_2010_Box A	Hermann Neumann
NC432_MT00223	MT00223	Pagurus bernhardus	Arthropoda	Malacostraca	Paguridae	MG699436	WH III 335_2010_Box A	Hermann Neumann
NC433_MT00224	MT00224	Pagurus bernhardus	Arthropoda	Malacostraca	Paguridae	MG699435	WH III 335_2010_Box A	Hermann Neumann
NC434_MT00225	MT00225	Pagurus bernhardus	Arthropoda	Malacostraca	Paguridae	MH917112	WH III 335_2010_Box A	Hermann Neumann
NC436_MT00227	MT00227	Pagurus bernhardus	Arthropoda	Malacostraca	Paguridae	MH917113	WH III 335_2010_Box B	Hermann Neumann
NC437_MT00228	MT00228	Pagurus bernhardus	Arthropoda	Malacostraca	Paguridae	MG699433	WH III 335_2010_Box B	Hermann Neumann
NC438_MT00229	MT00229	Pagurus bernhardus	Arthropoda	Malacostraca	Paguridae	MH917114	WH III 335_2010_Box B	Hermann Neumann
NC441_MT00232	MT00232	Pagurus bernhardus	Arthropoda	Malacostraca	Paguridae	MG699430	WH III 335_2010_Box B	Hermann Neumann
NC442_MT00233	MT00233	Pagurus bernhardus	Arthropoda	Malacostraca	Paguridae	MG699429	WH III 335_2010_Box B	Hermann Neumann
NC444_MT00235	MT00235	Pagurus bernhardus	Arthropoda	Malacostraca	Paguridae	MG699427	WH III 335_2010_Box B	Hermann Neumann
NC445_MT00236	MT00236	Pagurus bernhardus	Arthropoda	Malacostraca	Paguridae	MG699426	WH III 335_2010_Box C	Hermann Neumann
NC446_MT00237	MT00237	Pagurus bernhardus	Arthropoda	Malacostraca	Paguridae	MG699425	WH III 335_2010_Box C	Hermann Neumann
NC447_MT00238	MT00238	Pagurus bernhardus	Arthropoda	Malacostraca	Paguridae	MG699424	WH III 335_2010_Box C	Hermann Neumann
NC448_MT00239	MT00239	Pagurus bernhardus	Arthropoda	Malacostraca	Paguridae	MG699423	WH III 335_2010_Box C	Hermann Neumann
SR_MT00240	MT00240	Pagurus bernhardus	Arthropoda	Malacostraca	Paguridae	MG699422	WH III 335_2010_Box C	Hermann Neumann
SR_MT00241	MT00241	Pagurus bernhardus	Arthropoda	Malacostraca	Paguridae	MG699421	WH III 335_2010_Box C	Hermann Neumann
SR_MT00242	MT00242	Pagurus bernhardus	Arthropoda	Malacostraca	Paguridae	MG699420	WH III 335_2010_Box C	Hermann Neumann
SR_MT00243	MT00243	Pagurus bernhardus	Arthropoda	Malacostraca	Paguridae	MG699419	WH III 335_2010_Box C	Hermann Neumann
SR_MT00244	MT00244	Pagurus bernhardus	Arthropoda	Malacostraca	Paguridae	MG699418	WH III 335_2010_Box C	Hermann Neumann
SR_MT00245	MT00245	Pagurus bernhardus	Arthropoda	Malacostraca	Paguridae	MG699417	WH III 335_2010_Box C	Hermann Neumann
SR_MT00246	MT00246	Pagurus bernhardus	Arthropoda	Malacostraca	Paguridae	MG699416	WH III 335_2010_Box D	Hermann Neumann
SR_MT00248	MT00248	Pagurus bernhardus	Arthropoda	Malacostraca	Paguridae	MG699414	WH III 335_2010_Box D	Hermann Neumann
SR_MT00250	MT00250	Pagurus bernhardus	Arthropoda	Malacostraca	Paguridae	MG699413	WH III 335_2010_Box D	Hermann Neumann
SR_MT00251	MT00251	Pagurus bernhardus	Arthropoda	Malacostraca	Paguridae	MG699412	WH III 335_2010_Box D	Hermann Neumann
SR_MT00252	MT00252	Pagurus bernhardus	Arthropoda	Malacostraca	Paguridae	KT209221	WH III 335_2010_Box M	Hermann Neumann
SR_MT00254	MT00254	Pagurus bernhardus	Arthropoda	Malacostraca	Paguridae	MH917111	WH III 335_2010_Box M	Hermann Neumann
SR_MT00255	MT00255	Pagurus bernhardus	Arthropoda	Malacostraca	Paguridae	MG699304	WH III 335_2010_Box M	Hermann Neumann
SR_MT00256	MT00256	Pagurus bernhardus	Arthropoda	Malacostraca	Paguridae	KT209305	WH III 335_2010_Box M	Hermann Neumann
SR_MT00257	MT00257	Pagurus bernhardus	Arthropoda	Malacostraca	Paguridae	MG699411	WH III 335_2010_Box M	Hermann Neumann
SR_MT00259	MT00259	Pagurus bernhardus	Arthropoda	Malacostraca	Paguridae	MG699409	WH III 335_2010_Box M	Hermann Neumann
SR_MT00260	MT00260	Pagurus bernhardus	Arthropoda	Malacostraca	Paguridae	MG699408	WH III 335_2010_Box M	Hermann Neumann
SR_MT00261	MT00261	Pagurus bernhardus	Arthropoda	Malacostraca	Paguridae	MG699407	WH III 335_2010_Box M	Hermann Neumann
SR_MT00264	MT00264	Trisopterus minutus	Chordata	Actinopterygii	Gadidae	KJ205256	WH III 335, Box D, 02.08.2010	Hermann Neumann
SR_MT00266	MT00266	Trisopterus minutus	Chordata	Actinopterygii	Gadidae	KJ205253	WH III 335, Box D, 02.08.2010	Hermann Neumann
SR_MT00285	MT00285	Gadus morhua	Chordata	Actinopterygii	Gadidae	KJ204884	WH III 335_2010_Box A	Hermann Neumann
SR_MT00286	MT00286	Gadus morhua	Chordata	Actinopterygii	Gadidae	KJ204883	WH III 335_2010_Box A	Hermann Neumann
SR_MT00296	MT00296	Pomatoschistus minutus	Chordata	Actinopterygii	Gobiidae	KM077864	WH III 335_Station 924, Region 36F6, 22.07.10	Hermann Neumann
SR_MT00297	MT00297	Pomatoschistus minutus	Chordata	Actinopterygii	Gobiidae	KM077865	WH III 335_Station 924, Region 36F6, 22.07.10	Hermann Neumann
SR_MT00298	MT00298	Pomatoschistus minutus	Chordata	Actinopterygii	Gobiidae	KM077863	WH III 335_Station 924, Region 36F6, 22.07.10	Hermann Neumann
SR_MT00299	MT00299	Pomatoschistus minutus	Chordata	Actinopterygii	Gobiidae	KM077862	WH III 335_Station 924, Region 36F6, 22.07.10	Hermann Neumann
SR_MT00323	MT00323	Crystallogobius linearis	Chordata	Actinopterygii	Gobiidae	KJ204819	WH III 335_Box C, 22.07.10	Hermann Neumann
SR_MT00324	MT00324	Crystallogobius linearis	Chordata	Actinopterygii	Gobiidae	KJ204818	WH III 335_Box C, 22.07.10	Hermann Neumann
SR_MT00325	MT00325	Crystallogobius linearis	Chordata	Actinopterygii	Gobiidae	KJ204817	WH III 335_Box C, 22.07.10	Hermann Neumann
SR_MT00326	MT00326	Crystallogobius linearis	Chordata	Actinopterygii	Gobiidae	KJ204820	WH III 335_Box C, 22.07.10	Hermann Neumann
SR_MT00327	MT00327	Crystallogobius linearis	Chordata	Actinopterygii	Gobiidae	KM077825	WH III 335_Box C, 22.07.10	Hermann Neumann
SR_MT00328	MT00328	Crystallogobius linearis	Chordata	Actinopterygii	Gobiidae	KM077821	WH III 335_Box C, 22.07.10	Hermann Neumann
SR_MT00329	MT00329	Crystallogobius linearis	Chordata	Actinopterygii	Gobiidae	KM077822	WH III 335_Box C, 22.07.10	Hermann Neumann
SR_MT00330	MT00330	Crystallogobius linearis	Chordata	Actinopterygii	Gobiidae	KM077823	WH III 335_Box C, 22.07.10	Hermann Neumann
SR_MT00331	MT00331	Crystallogobius linearis	Chordata	Actinopterygii	Gobiidae	KM077824	WH III 335_Box C, 22.07.10	Hermann Neumann
SR_MT00332	MT00332	Crystallogobius linearis	Chordata	Actinopterygii	Gobiidae	KM077820	WH III 335_Box C, 22.07.10	Hermann Neumann
SR_MT00333	MT00333	Pomatoschistus norvegicus	Chordata	Actinopterygii	Gobiidae	KM077869	WH III 335_Box C, 22.07.10	Hermann Neumann
SR_MT00334	MT00334	Pomatoschistus norvegicus	Chordata	Actinopterygii	Gobiidae	KM077871	WH III 335_Box C, 22.07.10	Hermann Neumann
SR_MT00335	MT00335	Buenia jeffreysii	Chordata	Actinopterygii	Gobiidae	KM077818	WH III 335_Box C, 22.07.10	Hermann Neumann
SR_MT00336	MT00336	Buenia jeffreysii	Chordata	Actinopterygii	Gobiidae	KM077817	WH III 335_Box C, 22.07.10	Hermann Neumann
SR_MT00337	MT00337	Buenia jeffreysii	Chordata	Actinopterygii	Gobiidae	KM077816	WH III 335_Box C, 22.07.10	Hermann Neumann
SR_MT00353	MT00353	Pomatoschistus norvegicus	Chordata	Actinopterygii	Gobiidae	KM077870	WH III 335_Box D, 02.08.10	Hermann Neumann
SR_MT00354	MT00354	Pomatoschistus norvegicus	Chordata	Actinopterygii	Gobiidae	KM077868	WH III 335_Box D, 02.08.10	Hermann Neumann
SR_MT00355	MT00355	Pomatoschistus norvegicus	Chordata	Actinopterygii	Gobiidae	KM077874	WH III 335_Box D, 02.08.10	Hermann Neumann
SR_MT00364	MT00364	Pomatoschistus norvegicus	Chordata	Actinopterygii	Gobiidae	KM077872	WH III 335_Box M, 28.07.10	Hermann Neumann
SR_MT00365	MT00365	Buenia jeffreysii	Chordata	Actinopterygii	Gobiidae	KM077819	WH III 335_Box M, 28.07.10	Hermann Neumann
SR_MT00454	MT00454	Pagurus bernhardus	Arthropoda	Malacostraca	Paguridae	MG699406	WH III 335_2010_Box A	Hermann Neumann
SR_MT00475	MT00475	Eutrigla gurnardus	Chordata	Actinopterygii	Triglidae	JN312465	WH III 335, Station 926, Gebiet: Box A RA6, 12.08.2012	Hermann Neumann
SR_MT00476	MT00476	Eutrigla gurnardus	Chordata	Actinopterygii	Triglidae	JN312466	WH III 335, Station 926, Gebiet: Box A RA6, 12.08.2013	Hermann Neumann
SR_MT00492	MT00492	Trachurus trachurus	Chordata	Actinopterygii	Carangidae	KJ205229	WH III 335_2010_Box A	Hermann Neumann
SR_MT00671	MT00671	Gadus morhua	Chordata	Actinopterygii	Gadidae	KJ204882	WH III 335, Station 858, 29.07.10, Gebiet RA1 Box M	Hermann Neumann
SR_MT00672	MT00672	Gadus morhua	Chordata	Actinopterygii	Gadidae	KJ204881	WH III 335, Station 858, 29.07.10, Gebiet RA1 Box M	Hermann Neumann
SR_MT00867	MT00867	Trisopterus minutus	Chordata	Actinopterygii	Gadidae	KJ205257	WH III 335, Station 851, 28.07.10, Gebiet RA1 Box M	Hermann Neumann
SR_MT00868	MT00868	Trisopterus minutus	Chordata	Actinopterygii	Gadidae	KJ205251	WH III 335, Station 851, 28.07.10, Gebiet RA1 Box M	Hermann Neumann
SR_MT00869	MT00869	Trisopterus minutus	Chordata	Actinopterygii	Gadidae	KJ205250	WH III 335, Station 851, 28.07.10, Gebiet RA1 Box M	Hermann Neumann
SR_MT00877	MT00877	Merluccius merluccius	Chordata	Actinopterygii	Merlucciidae	KJ205034	WH III 335, Station 858, 29.07.10, Gebiet RA1 Box M	Hermann Neumann
SR_MT00879	MT00879	Merluccius merluccius	Chordata	Actinopterygii	Merlucciidae	KJ205033	WH III 335, Station 858, 29.07.10, Gebiet RA1 Box M	Hermann Neumann
SR_MT00912	MT00912	Eutrigla gurnardus	Chordata	Actinopterygii	Triglidae	JN312479	WH III 335, Station 869, 02.08.10, Gebiet RA3 Box D	Hermann Neumann
SR_MT00913	MT00913	Eutrigla gurnardus	Chordata	Actinopterygii	Triglidae	JN312480	WH III 335, Station 869, 02.08.10, Gebiet RA3 Box D	Hermann Neumann
SR_MT00914	MT00914	Eutrigla gurnardus	Chordata	Actinopterygii	Triglidae	JN312481	WH III 335, Station 869, 02.08.10, Gebiet RA3 Box D	Hermann Neumann
SR_MT00915	MT00915	Eutrigla gurnardus	Chordata	Actinopterygii	Triglidae	JN312482	WH III 335, Station 869, 02.08.10, Gebiet RA3 Box D	Hermann Neumann
SR_MT00922	MT00922	Limanda limanda	Chordata	Actinopterygii	Pleuronectidae	JN312180	WH III 335, Gebiet Box D	Hermann Neumann
SR_MT00923	MT00923	Limanda limanda	Chordata	Actinopterygii	Pleuronectidae	JN312181	WH III 335, Gebiet Box D	Hermann Neumann
SR_MT00924	MT00924	Limanda limanda	Chordata	Actinopterygii	Pleuronectidae	JN312182	WH III 335, Gebiet Box D	Hermann Neumann
SR_MT00934	MT00934	Hippoglossoides platessoides	Chordata	Actinopterygii	Pleuronectidae	JN312186	WH III 335, 02.08.10, Gebiet Box D	Hermann Neumann
SR_MT00935	MT00935	Hippoglossoides platessoides	Chordata	Actinopterygii	Pleuronectidae	JN312187	WH III 335, 02.08.10, Gebiet Box D	Hermann Neumann
NC172_MT00945	MT00945	Aequipecten opercularis	Mollusca	Bivalvia	Pectinidae	No DNA	WH III 335_2010_Box B	Hermann Neumann
NC173_MT00946	MT00946	Aequipecten opercularis	Mollusca	Bivalvia	Pectinidae	No DNA	WH III 335_2010_Box B	Hermann Neumann
NC174_MT00947	MT00947	Aequipecten opercularis	Mollusca	Bivalvia	Pectinidae	No DNA	WH III 335_2010_Box B	Hermann Neumann
NC175_MT00948	MT00948	Aequipecten opercularis	Mollusca	Bivalvia	Pectinidae	No DNA	WH III 335_2010_Box B	Hermann Neumann
NC176_MT00949	MT00949	Aequipecten opercularis	Mollusca	Bivalvia	Pectinidae	No DNA	WH III 335_2010_Box B	Hermann Neumann
NC177_MT00950	MT00950	Aequipecten opercularis	Mollusca	Bivalvia	Pectinidae	No DNA	WH III 335_2010_Box B	Hermann Neumann
NC178_MT00951	MT00951	Aequipecten opercularis	Mollusca	Bivalvia	Pectinidae	No DNA	WH III 335_2010_Box B	Hermann Neumann
NC179_MT00952	MT00952	Aequipecten opercularis	Mollusca	Bivalvia	Pectinidae	No DNA	WH III 335_2010_Box M	Hermann Neumann
NC180_MT00953	MT00953	Aequipecten opercularis	Mollusca	Bivalvia	Pectinidae	No DNA	WH III 335_2010_Box M	Hermann Neumann
NC181_MT00954	MT00954	Aequipecten opercularis	Mollusca	Bivalvia	Pectinidae	No DNA	WH III 335_2010_Box M	Hermann Neumann
NC182_MT00955	MT00955	Aequipecten opercularis	Mollusca	Bivalvia	Pectinidae	No DNA	WH III 335_2010_Box M	Hermann Neumann
NC183_MT00956	MT00956	Aequipecten opercularis	Mollusca	Bivalvia	Pectinidae	No DNA	WH III 335_2010_Box M	Hermann Neumann
NC184_MT00957	MT00957	Aequipecten opercularis	Mollusca	Bivalvia	Pectinidae	No DNA	WH III 335_2010_Box M	Hermann Neumann
NC233_MT00958	MT00958	Neptunea antiqua	Mollusca	Gastropoda	Buccinidae	No DNA	WH III 335_2010_Box M	Hermann Neumann
NC234_MT00959	MT00959	Neptunea antiqua	Mollusca	Gastropoda	Buccinidae	No DNA	WH III 335_2010_Box M	Hermann Neumann
NC235_MT00960	MT00960	Neptunea antiqua	Mollusca	Gastropoda	Buccinidae	KR084936	WH III 335_2010_Box M	Hermann Neumann
NC236_MT00961	MT00961	Neptunea antiqua	Mollusca	Gastropoda	Buccinidae	KR084517	WH III 335_2010_Box M	Hermann Neumann
NC237_MT00962	MT00962	Neptunea antiqua	Mollusca	Gastropoda	Buccinidae	No DNA	WH III 335_2010_Box M	Hermann Neumann
NC238_MT00963	MT00963	Neptunea antiqua	Mollusca	Gastropoda	Buccinidae	KR084541	WH III 335_2010_Box C	Hermann Neumann
NC239_MT00964	MT00964	Neptunea antiqua	Mollusca	Gastropoda	Buccinidae	No DNA	WH III 335_2010_Box C	Hermann Neumann
NC240_MT00965	MT00965	Neptunea antiqua	Mollusca	Gastropoda	Buccinidae	KR084442	WH III 335_2010_Box C	Hermann Neumann
NC241_MT00966	MT00966	Neptunea antiqua	Mollusca	Gastropoda	Buccinidae	KR084783	WH III 335_2010_Box C	Hermann Neumann
NC243_MT00968	MT00968	Neptunea antiqua	Mollusca	Gastropoda	Buccinidae	KR084534	WH III 335_2010_Box L	Hermann Neumann
NC244_MT00969	MT00969	Neptunea antiqua	Mollusca	Gastropoda	Buccinidae	KR084563	WH III 335_2010_Box L	Hermann Neumann
NC245_MT00970	MT00970	Neptunea antiqua	Mollusca	Gastropoda	Buccinidae	No DNA	WH III 335_2010_Box L	Hermann Neumann
NC246_MT00971	MT00971	Neptunea antiqua	Mollusca	Gastropoda	Buccinidae	KR084529	WH III 335_2010_Box L	Hermann Neumann
NC247_MT00972	MT00972	Neptunea antiqua	Mollusca	Gastropoda	Buccinidae	KR084485	WH III 335_2010_Box L	Hermann Neumann
NC248_MT00973	MT00973	Buccinum undatum	Mollusca	Gastropoda	Buccinidae	KR084954	WH III 335_2010_Box C	Hermann Neumann
NC249_MT00974	MT00974	Buccinum undatum	Mollusca	Gastropoda	Buccinidae	KR084475	WH III 335_2010_Box C	Hermann Neumann
NC250_MT00975	MT00975	Buccinum undatum	Mollusca	Gastropoda	Buccinidae	KR084765	WH III 335_2010_Box C	Hermann Neumann
NC251_MT00976	MT00976	Buccinum undatum	Mollusca	Gastropoda	Buccinidae	KR084837	WH III 335_2010_Box C	Hermann Neumann
NC252_MT00977	MT00977	Buccinum undatum	Mollusca	Gastropoda	Buccinidae	KR084449	WH III 335_2010_Box C	Hermann Neumann
NC253_MT00978	MT00978	Buccinum undatum	Mollusca	Gastropoda	Buccinidae	KR084451	WH III 335_2010_Box M	Hermann Neumann
NC254_MT00979	MT00979	Buccinum undatum	Mollusca	Gastropoda	Buccinidae	KR084396	WH III 335_2010_Box M	Hermann Neumann
NC255_MT00980	MT00980	Buccinum undatum	Mollusca	Gastropoda	Buccinidae	KR084587	WH III 335_2010_Box M	Hermann Neumann
NC256_MT00981	MT00981	Buccinum undatum	Mollusca	Gastropoda	Buccinidae	KR084536	WH III 335_2010_Box M	Hermann Neumann
NC259_MT00984	MT00984	Colus gracilis	Mollusca	Gastropoda	Buccinidae	KR084856	WH III 335_2010_Box C	Hermann Neumann
NC260_MT00985	MT00985	Colus gracilis	Mollusca	Gastropoda	Buccinidae	KR084859	WH III 335_2010_Box C	Hermann Neumann
NC261_MT00986	MT00986	Colus gracilis	Mollusca	Gastropoda	Buccinidae	No DNA	WH III 335_2010_Box C	Hermann Neumann
NC262_MT00987	MT00987	Colus gracilis	Mollusca	Gastropoda	Buccinidae	KR084784	WH III 335_2010_Box M	Hermann Neumann
NC264_MT00989	MT00989	Colus gracilis	Mollusca	Gastropoda	Buccinidae	No DNA	WH III 335_2010_Box M	Hermann Neumann
NC265_MT00990	MT00990	Colus gracilis	Mollusca	Gastropoda	Buccinidae	No DNA	WH III 335_2010_Box M	Hermann Neumann
NC266_MT00991	MT00991	Colus gracilis	Mollusca	Gastropoda	Buccinidae	KR084888	WH III 335_2010_Box M	Hermann Neumann
NC267_MT00992	MT00992	Colus gracilis	Mollusca	Gastropoda	Buccinidae	KR084540	WH III 335_2010_Box L	Hermann Neumann
NC268_MT00993	MT00993	Colus gracilis	Mollusca	Gastropoda	Buccinidae	KR084817	WH III 335_2010_Box L	Hermann Neumann
NC269_MT00994	MT00994	Colus gracilis	Mollusca	Gastropoda	Buccinidae	No DNA	WH III 335_2010_Box L	Hermann Neumann
NC270_MT00995	MT00995	Colus gracilis	Mollusca	Gastropoda	Buccinidae	No DNA	WH III 335_2010_Box L	Hermann Neumann
NC271_MT00996	MT00996	Colus gracilis	Mollusca	Gastropoda	Buccinidae	No DNA	WH III 335_2010_Box L	Hermann Neumann
NC185_MT00997	MT00997	Nucula nitidosa	Mollusca	Bivalvia	Nuculidae	KR084920	WH III 335_2010_Box A	Hermann Neumann
NC186_MT00998	MT00998	Nucula nitidosa	Mollusca	Bivalvia	Nuculidae	KR084612	WH III 335_2010_Box A	Hermann Neumann
NC187_MT00999	MT00999	Nucula nitidosa	Mollusca	Bivalvia	Nuculidae	KR084790	WH III 335_2010_Box A	Hermann Neumann
NC188_MT01000	MT01000	Nucula nitidosa	Mollusca	Bivalvia	Nuculidae	KR084622	WH III 335_2010_Box A	Hermann Neumann
NC189_MT01001	MT01001	Nucula nitidosa	Mollusca	Bivalvia	Nuculidae	No DNA	WH III 335_2010_Box A	Hermann Neumann
NC279_MT01009	MT01009	Turitella communis	Mollusca	Gastropoda	Turritellidae	KR084653	WH III 335_2010_Box A	Hermann Neumann
NC280_MT01010	MT01010	Turitella communis	Mollusca	Gastropoda	Turritellidae	KR084785	WH III 335_2010_Box A	Hermann Neumann
NC287_MT01017	MT01017	Aporrhais pespelecani	Mollusca	Gastropoda	Aporrhaidae	KR084735	WH III 335_2010_Box M	Hermann Neumann
NC289_MT01019	MT01019	Aporrhais pespelecani	Mollusca	Gastropoda	Aporrhaidae	KR084497	WH III 335_2010_Box M	Hermann Neumann
NC290_MT01020	MT01020	Aporrhais pespelecani	Mollusca	Gastropoda	Aporrhaidae	KR084699	WH III 335_2010_Box M	Hermann Neumann
NC291_MT01021	MT01021	Aporrhais pespelecani	Mollusca	Gastropoda	Aporrhaidae	KR084824	WH III 335_2010_Box M	Hermann Neumann
NC190_MT01027	MT01027	Pseudamussium peslutrae	Mollusca	Bivalvia	Pectinidae	No DNA	WH III 335_2010_Box L	Hermann Neumann
NC191_MT01028	MT01028	Pseudamussium peslutrae	Mollusca	Bivalvia	Pectinidae	KR084399	WH III 335_2010_Box L	Hermann Neumann
NC192_MT01029	MT01029	Pseudamussium peslutrae	Mollusca	Bivalvia	Pectinidae	No DNA	WH III 335_2010_Box L	Hermann Neumann
NC193_MT01030	MT01030	Pseudamussium peslutrae	Mollusca	Bivalvia	Pectinidae	No DNA	WH III 335_2010_Box L	Hermann Neumann
NC194_MT01031	MT01031	Pseudamussium peslutrae	Mollusca	Bivalvia	Pectinidae	No DNA	WH III 335_2010_Box L	Hermann Neumann
NC150_MT01032	MT01032	Loligo forbesii	Mollusca	Cephalopoda	Loliginidae	No DNA	SO631_2010, Deutsche AWZ	Hermann Neumann
NC297_MT01033	MT01033	Crepidula fornicata	Mollusca	Gastropoda	Calyptraeidae	KR084815	SO631_2010, Deutsche AWZ, St. 950,951	Hermann Neumann
NC298_MT01034	MT01034	Crepidula fornicata	Mollusca	Gastropoda	Calyptraeidae	KR084638	SO631_2010, Deutsche AWZ, St. 950,952	Hermann Neumann
NC299_MT01035	MT01035	Crepidula fornicata	Mollusca	Gastropoda	Calyptraeidae	KR084791	SO631_2010, Deutsche AWZ, St. 950,953	Hermann Neumann
NC300_MT01036	MT01036	Spisula solida	Mollusca	Bivalvia	Mactridae	KR084762	SO631_2010, Deutsche AWZ, St. 953	Hermann Neumann
NC301_MT01037	MT01037	Spisula solida	Mollusca	Bivalvia	Mactridae	KR084486	SO631_2010, Deutsche AWZ, St. 953	Hermann Neumann
NC196_MT01040	MT01040	Ensis directus	Mollusca	Bivalvia	Pharidae	KR084924	SO631_2010, Deutsche AWZ	Hermann Neumann
NC197_MT01041	MT01041	Ensis directus	Mollusca	Bivalvia	Pharidae	KR084917	SO631_2010, Deutsche AWZ	Hermann Neumann
NC198_MT01042	MT01042	Ensis directus	Mollusca	Bivalvia	Pharidae	KR084755	SO631_2010, Deutsche AWZ	Hermann Neumann
NC151_MT01043	MT01043	Alloteuthis sp.	Mollusca	Cephalopoda	Loliginidae	KM517882	SO631_2010, Deutsche AWZ, St. 953	Hermann Neumann
NC152_MT01044	MT01044	Alloteuthis sp.	Mollusca	Cephalopoda	Loliginidae	KM517890	SO631_2010, Deutsche AWZ, St. 953	Hermann Neumann
NC153_MT01045	MT01045	Alloteuthis sp.	Mollusca	Cephalopoda	Loliginidae	KM517891	SO631_2010, Deutsche AWZ, St. 953	Hermann Neumann
NC154_MT01046	MT01046	Alloteuthis sp.	Mollusca	Cephalopoda	Loliginidae	KM517892	SO631_2010, Deutsche AWZ, St. 953	Hermann Neumann
NC155_MT01047	MT01047	Alloteuthis sp.	Mollusca	Cephalopoda	Loliginidae	KM517893	SO631_2010, Deutsche AWZ, St. 953	Hermann Neumann
NC156_MT01048	MT01048	Todaropsis eblanae	Mollusca	Cephalopoda	Ommastrephidae	No DNA	SO631_2010, Deutsche AWZ	Hermann Neumann
NC157_MT01049	MT01049	Loligo vulgaris	Mollusca	Cephalopoda	Loliginidae	KJ193823	SO631_2010, Deutsche AWZ	Hermann Neumann
NC158_MT01050	MT01050	Loligo forbesii	Mollusca	Cephalopoda	Loliginidae	KJ193743	SO631_2010, Deutsche AWZ	Hermann Neumann
SR_MT01055	MT01055	Melanogrammus aeglefinus	Chordata	Actinopterygii	Gadidae	KJ205004	WH III 335, 02.08.10, Gebiet Box D	Hermann Neumann
SR_MT01062	MT01062	Scomber scombrus	Chordata	Actinopterygii	Scombridae	KJ205163	WH III 335, Gebiet Box A	Hermann Neumann
SR_MT01092	MT01092	Limanda limanda	Chordata	Actinopterygii	Pleuronectidae	JN312161	WH III 335, Gebiet Box A	Hermann Neumann
SR_MT01093	MT01093	Limanda limanda	Chordata	Actinopterygii	Pleuronectidae	JN312162	WH III 335, Gebiet Box A	Hermann Neumann
SR_MT01304	MT01304	Pleuronectes platessa	Chordata	Actinopterygii	Pleuronectidae	JN312165	WH III 335, Box A	Hermann Neumann
SR_MT01305	MT01305	Pleuronectes platessa	Chordata	Actinopterygii	Pleuronectidae	JN312166	WH III 335, Box A	Hermann Neumann
NC449_MT01451	MT01451	Cancer pagurus	Arthropoda	Malacostraca	Cancridae	No DNA	WH III 335, Box A	Hermann Neumann
NC450_MT01452	MT01452	Cancer pagurus	Arthropoda	Malacostraca	Cancridae	No DNA	WH III 335, Box A	Hermann Neumann
NC451_MT01453	MT01453	Cancer pagurus	Arthropoda	Malacostraca	Cancridae	No DNA	WH III 335, Box A	Hermann Neumann
NC452_MT01454	MT01454	Cancer pagurus	Arthropoda	Malacostraca	Cancridae	No DNA	WH III 335, Box A	Hermann Neumann
NC453_MT01455	MT01455	Cancer pagurus	Arthropoda	Malacostraca	Cancridae	No DNA	WH III 335, Box A	Hermann Neumann
NC454_MT01456	MT01456	Cancer pagurus	Arthropoda	Malacostraca	Cancridae	No DNA	WH III 335, Box A	Hermann Neumann
NC455_MT01457	MT01457	Cancer pagurus	Arthropoda	Malacostraca	Cancridae	No DNA	WH III 335, Box A	Hermann Neumann
NC456_MT01458	MT01458	Cancer pagurus	Arthropoda	Malacostraca	Cancridae	No DNA	WH III 335, Box A	Hermann Neumann
NC457_MT01459	MT01459	Cancer pagurus	Arthropoda	Malacostraca	Cancridae	No DNA	WH III 335, Box A	Hermann Neumann
NC458_MT01460	MT01460	Cancer pagurus	Arthropoda	Malacostraca	Cancridae	No DNA	WH III 335, Box A	Hermann Neumann
NC459_MT01461	MT01461	Cancer pagurus	Arthropoda	Malacostraca	Cancridae	No DNA	WH III 335, Box A	Hermann Neumann
NC460_MT01462	MT01462	Hemigrapsus takanoi	Arthropoda	Malacostraca	Varunidae	KC771065	11/2008 . 1, female	Sakai
NC462_MT01464	MT01464	Hemigrapsus takanoi	Arthropoda	Malacostraca	Varunidae	KC771059	11/2008 . 3, male	Sakai
NC463_MT01465	MT01465	Hemigrapsus takanoi	Arthropoda	Malacostraca	Varunidae	KC771063	Mündung des Yoshingawa-Flusses, Tokushima Pref. Shikoku-Insel, Japan, 28. xi. 2008, leg.u. det. K. Sakai	Sakai
NC468_MT01470	MT01470	Hemigrapsus penicillatus	Arthropoda	Malacostraca	Varunidae	KC771067	9/2007.3 (2007.09.13), female/male, 99 % EtoH	Yamasaki
NC470_MT01472	MT01472	Hemigrapsus penicillatus	Arthropoda	Malacostraca	Varunidae	KC771068	2007.09.12; 1, Hemigrapsus penicillatus, sampling site: Ona Aomani, Japan	Yamasaki
NC471_MT01473	MT01473	Hemigrapsus penicillatus	Arthropoda	Malacostraca	Varunidae	KC771067	2007.09.12; 5, Hemigrapsus penicillatus, sampling site: Ona Aomani, Japan	Yamasaki
NC473_MT01479	MT01479	Hemigrapsus takanoi	Arthropoda	Malacostraca	Varunidae	KC771058	11/2007.1 (2007.11.23), female	Yamasaki
NC476_MT01482	MT01482	Hemigrapsus takanoi	Arthropoda	Malacostraca	Varunidae	KC771059	2007.11.23; 10 (2007.11.23), Sampling site: Haneda,Tokyo, Japan	Yamasaki
NC477_MT01483	MT01483	Hemigrapsus takanoi	Arthropoda	Malacostraca	Varunidae	KC771061	2007.11.23; 24 (2007.11.23), Sampling site: Haneda,Tokyo, Japan	Yamasaki
SR_MT01497	MT01497	Sprattus sprattus	Chordata	Actinopterygii	Clupeidae	KJ205201	WH335, Station: 901, 06/08/10, Gebiet: RA4 Box B	Hermann Neumann
SR_MT01498	MT01498	Sprattus sprattus	Chordata	Actinopterygii	Clupeidae	KJ205203	WH335, Station: 901, 06/08/10, Gebiet: RA4 Box B	Hermann Neumann
SR_MT01499	MT01499	Sprattus sprattus	Chordata	Actinopterygii	Clupeidae	KJ205198	WH335, Station: 901, 06/08/10, Gebiet: RA4 Box B	Hermann Neumann
SR_MT01500	MT01500	Sprattus sprattus	Chordata	Actinopterygii	Clupeidae	KJ205204	WH335, Station: 901, 06/08/10, Gebiet: RA4 Box B	Hermann Neumann
SR_MT01504	MT01504	Merlangius merlangus	Chordata	Actinopterygii	Gadidae	KJ205024	WH335, Gebiet: Box B	Hermann Neumann
SR_MT01505	MT01505	Merlangius merlangus	Chordata	Actinopterygii	Gadidae	KJ205025	WH335, Gebiet: Box B	Hermann Neumann
SR_MT01508	MT01508	Trisopterus esmarkii	Chordata	Actinopterygii	Gadidae	KJ205233	WH335, Gebiet: RA6 Box B	Hermann Neumann
SR_MT01509	MT01509	Trisopterus esmarkii	Chordata	Actinopterygii	Gadidae	KJ205237	WH335, Gebiet: RA6 Box B	Hermann Neumann
SR_MT01517	MT01517	Sprattus sprattus	Chordata	Actinopterygii	Clupeidae	KJ205200	WH335, St.: 815, 23.07.2010, Gebiet: RA7 Box C	Hermann Neumann
SR_MT01518	MT01518	Sprattus sprattus	Chordata	Actinopterygii	Clupeidae	KJ205205	WH335, St.: 815, 23.07.2010, Gebiet: RA7 Box C	Hermann Neumann
SR_MT01529	MT01529	Pleuronectes platessa	Chordata	Actinopterygii	Pleuronectidae	JN312171	WH335, Gebiet: Box B	Hermann Neumann
SR_MT01530	MT01530	Pleuronectes platessa	Chordata	Actinopterygii	Pleuronectidae	JN312172	WH335, Gebiet: Box B	Hermann Neumann
SR_MT01531	MT01531	Pleuronectes platessa	Chordata	Actinopterygii	Pleuronectidae	JN312173	WH335, Gebiet: Box B	Hermann Neumann
SR_MT01532	MT01532	Pleuronectes platessa	Chordata	Actinopterygii	Pleuronectidae	JN312174	WH335, Gebiet: Box B	Hermann Neumann
SR_MT01534	MT01534	Melanogrammus aeglefinus	Chordata	Actinopterygii	Gadidae	KJ205013	WH335, St.: 806, Gebiet: Box C	Hermann Neumann
SR_MT01535	MT01535	Melanogrammus aeglefinus	Chordata	Actinopterygii	Gadidae	KJ205007	WH335, St.: 806, Gebiet: Box C	Hermann Neumann
SR_MT01536	MT01536	Melanogrammus aeglefinus	Chordata	Actinopterygii	Gadidae	KJ205008	WH335, St.: 806, Gebiet: Box C	Hermann Neumann
SR_MT01537	MT01537	Melanogrammus aeglefinus	Chordata	Actinopterygii	Gadidae	KJ205001	WH335, St.: 806, Gebiet: Box C	Hermann Neumann
SR_MT01538	MT01538	Melanogrammus aeglefinus	Chordata	Actinopterygii	Gadidae	KJ205002	WH335, St.: 806, Gebiet: Box C	Hermann Neumann
SR_MT01539	MT01539	Clupea harengus	Chordata	Actinopterygii	Clupeidae	KJ204808	WH335, Gebiet: Box D	Hermann Neumann
SR_MT01540	MT01540	Clupea harengus	Chordata	Actinopterygii	Clupeidae	KJ204814	WH335, Gebiet: Box D	Hermann Neumann
SR_MT01541	MT01541	Clupea harengus	Chordata	Actinopterygii	Clupeidae	KJ204815	WH335, Gebiet: Box D	Hermann Neumann
SR_MT01542	MT01542	Clupea harengus	Chordata	Actinopterygii	Clupeidae	KJ204816	WH335, Gebiet: Box D	Hermann Neumann
NC160_MT01590	MT01590	Sepiola atlantica	Mollusca	Cephalopoda	Sepiolidae	No DNA	SO614_2009_Deutsche AWZ_St.898, Hol17	Hermann Neumann
NC161_MT01591	MT01591	Sepiola atlantica	Mollusca	Cephalopoda	Sepiolidae	KM517945	SO614_2009_Deutsche AWZ_St.898, Hol17	Hermann Neumann
NC199_MT01592	MT01592	Barnea candida	Mollusca	Bivalvia	Pholadidae	KR084627	SO631_2010_Deutsche AWZ_St.998	Hermann Neumann
NC200_MT01593	MT01593	Barnea candida	Mollusca	Bivalvia	Pholadidae	KR084491	SO631_2010_Deutsche AWZ_St.998	Hermann Neumann
NC202_MT01595	MT01595	Chamelea striatula	Mollusca	Bivalvia	Veneridae	KR084773	WH III 340_2011_Box A	Hermann Neumann
NC203_MT01596	MT01596	Chamelea striatula	Mollusca	Bivalvia	Veneridae	KR084626	WH III 340_2011_Box A	Hermann Neumann
NC204_MT01597	MT01597	Chamelea striatula	Mollusca	Bivalvia	Veneridae	KR084875	WH III 340_2011_Box A	Hermann Neumann
NC206_MT01599	MT01599	Phaxas pellucidus	Mollusca	Bivalvia	Pharidae	KR084896	WH III 340_2011_Box A	Hermann Neumann
NC207_MT01600	MT01600	Phaxas pellucidus	Mollusca	Bivalvia	Pharidae	KR084732	WH III 340_2011_Box A	Hermann Neumann
NC303_MT01601	MT01601	Neptunea antiqua	Mollusca	Gastropoda	Buccinidae	No DNA	SO631_2010_Deutsche AWZ	Hermann Neumann
NC304_MT01602	MT01602	Neptunea antiqua	Mollusca	Gastropoda	Buccinidae	KR084747	SO631_2010_Deutsche AWZ	Hermann Neumann
NC208_MT01603	MT01603	Mya arenaria	Mollusca	Bivalvia	Myidae	KR084533	Hooksiel, Wadden Sea, 09.05.2011	Thomas Knebelsberger
NC209_MT01604	MT01604	Mya arenaria	Mollusca	Bivalvia	Myidae	KR084471	Hooksiel, Wadden Sea, 09.05.2011	Thomas Knebelsberger
NC211_MT01606	MT01606	Mya arenaria	Mollusca	Bivalvia	Myidae	KR084554	Hooksiel, Wadden Sea, 09.05.2011	Thomas Knebelsberger
NC162_MT01607	MT01607	Sepiola tridens	Mollusca	Cephalopoda	Sepiolidae	KM517952	WH 341, Station 217, Gebiet 46E9, 06.02.2011	Matthias Kloppmann (vTI)
NC163_MT01608	MT01608	Sepiola tridens	Mollusca	Cephalopoda	Sepiolidae	KM517951	WH 341, Station 217, Gebiet 46E9, 06.02.2011	Matthias Kloppmann (vTI)
NC165_MT01610	MT01610	Alloteuthis sp.	Mollusca	Cephalopoda	Loliginidae	KM517874	WH 341, Station 218, Gebiet 47E9, 06.02.2011	Matthias Kloppmann (vTI)
NC166_MT01611	MT01611	Alloteuthis sp.	Mollusca	Cephalopoda	Loliginidae	KM517875	WH 341, Station 218, Gebiet 47E9, 06.02.2011	Matthias Kloppmann (vTI)
NC168_MT01613	MT01613	Alloteuthis sp.	Mollusca	Cephalopoda	Loliginidae	KM517877	WH 341, Station 218, Gebiet 47E9, 06.02.2011	Matthias Kloppmann (vTI)
NC169_MT01614	MT01614	Alloteuthis sp.	Mollusca	Cephalopoda	Loliginidae	KM517878	WH 341, Station 218, Gebiet 47E9, 06.02.2011	Matthias Kloppmann (vTI)
NC170_MT01615	MT01615	Loligo forbesii	Mollusca	Cephalopoda	Loliginidae	KM517904	WH 341, Station 218, Gebiet 47E9, 06.02.2011	Matthias Kloppmann (vTI)
NC489_MT01617	MT01617	Nephrops norvegicus	Arthropoda	Malacostraca	Nephropidae	No DNA	WH 341, Station 217, Gebiet 46E9, 06.02.2011	Matthias Kloppmann (vTI)
NC212_MT01627	MT01627	Arctica islandica	Mollusca	Bivalvia	Arcticidae	KR084570	Tiefe Rinne Helgoland, 301 AM	Silke fragen
NC213_MT01628	MT01628	Arctica islandica	Mollusca	Bivalvia	Arcticidae	KR084470	Tiefe Rinne Helgoland, 300 AM	Silke fragen
NC214_MT01629	MT01629	Arctica islandica	Mollusca	Bivalvia	Arcticidae	KR084488	Tiefe Rinne Helgoland, 302 AM	Silke fragen
NC215_MT01630	MT01630	Arctica islandica	Mollusca	Bivalvia	Arcticidae	KR084679	Tiefe Rinne Helgoland, 303 AM	Silke fragen
NC216_MT01631	MT01631	Arctica islandica	Mollusca	Bivalvia	Arcticidae	KR084734	Tiefe Rinne Helgoland, 304 AM	Silke fragen
NC217_MT01632	MT01632	Arctica islandica	Mollusca	Bivalvia	Arcticidae	KR084675	Tiefe Rinne Helgoland, 305 AM	Silke fragen
NC218_MT01633	MT01633	Arctica islandica	Mollusca	Bivalvia	Arcticidae	KR084887	Tiefe Rinne Helgoland, 306 AM	Silke fragen
NC219_MT01634	MT01634	Magallana gigas	Mollusca	Bivalvia	Ostreidae	KR084582	Hooksiel, Wadden Sea, 26.08.2010	Thomas Knebelsberger
NC220_MT01635	MT01635	Magallana gigas	Mollusca	Bivalvia	Ostreidae	KR084770	Hooksiel, Wadden Sea, 26.08.2010	Thomas Knebelsberger
NC221_MT01636	MT01636	Magallana gigas	Mollusca	Bivalvia	Ostreidae	KR084717	Hooksiel, Wadden Sea, 26.08.2010	Thomas Knebelsberger
NC222_MT01637	MT01637	Crepidula fornicata	Mollusca	Gastropoda	Calyptraeidae	KR084691	Helgoland, 27.05.2010	Silke fragen
NC223_MT01638	MT01638	Crepidula fornicata	Mollusca	Gastropoda	Calyptraeidae	KR084693	Helgoland, 27.05.2010	Silke fragen
NC224_MT01639	MT01639	Crepidula fornicata	Mollusca	Gastropoda	Calyptraeidae	KR084386	Helgoland, 27.05.2010	Silke fragen
NC225_MT01640	MT01640	Crepidula fornicata	Mollusca	Gastropoda	Calyptraeidae	KR084598	Helgoland, 27.05.2010	Silke fragen
NC226_MT01641	MT01641	Crepidula fornicata	Mollusca	Gastropoda	Calyptraeidae	KR084800	Helgoland, 27.05.2010	Silke fragen
NC305_MT01642	MT01642	Lepidochitona cinerea	Mollusca	Polyplacophora	Lepidochitonidae	KR084905	09.06.2010; 53,5660 N, 6,8120 E; Station UST-01	Alexandra Markert
NC306_MT01643	MT01643	Lepidochitona cinerea	Mollusca	Polyplacophora	Lepidochitonidae	KR084945	09.06.2010; 53,5660 N, 6,8120 E; Station UST-01	Alexandra Markert
NC307_MT01644	MT01644	Lepidochitona cinerea	Mollusca	Polyplacophora	Lepidochitonidae	KR084944	09.06.2010; 53,5660 N, 6,8120 E; Station UST-01	Alexandra Markert
NC308_MT01645	MT01645	Lepidochitona cinerea	Mollusca	Polyplacophora	Lepidochitonidae	KR084779	09.06.2010; 53,5660 N, 6,8120 E; Station UST-01	Alexandra Markert
NC309_MT01646	MT01646	Lepidochitona cinerea	Mollusca	Polyplacophora	Lepidochitonidae	No DNA	09.06.2010; 53,5660 N, 6,8120 E; Station UST-01	Alexandra Markert
NC227_MT01647	MT01647	Limecola balthica	Mollusca	Bivalvia	Tellinidae	KR084760	SenckenbergAug_2010; 53°44,317'N, 7°15,584'E; 17.08.2010	Silke Laakmann
NC228_MT01648	MT01648	Limecola balthica	Mollusca	Bivalvia	Tellinidae	KR084633	SenckenbergAug_2010; 53°44,317'N, 7°15,584'E; 17.08.2010	Silke Laakmann
NC490_MT01651	MT01651	Hyas araneus	Arthropoda	Malacostraca	Oregoniidae	KT209353	Solea (631), Station 998	Hermann Neumann
NC491_MT01652	MT01652	Hyas araneus	Arthropoda	Malacostraca	Oregoniidae	KT208612	Solea (631), Station 998	Hermann Neumann
SR_MT01653	MT01653	Pagurus bernhardus	Arthropoda	Malacostraca	Paguridae	MG699403	Solea (631), Station 946	Hermann Neumann
SR_MT01654	MT01654	Pagurus bernhardus	Arthropoda	Malacostraca	Paguridae	MG699402	Solea (631), Station 946	Hermann Neumann
SR_MT01657	MT01657	Pagurus bernhardus	Arthropoda	Malacostraca	Paguridae	MG699399	Solea (631), Station 946	Hermann Neumann
NC495_MT01672	MT01672	Ebalia cranchii	Arthropoda	Malacostraca	Leucosiidae	KT209098	WH 340 (2011), Box A	Hermann Neumann
MT_1686	MT01686	Ophiothrix fragilis	Echinodermata	Ophiuroidea	Ophiotrichidae	KX459034	WH 335 (2010), Box C (23.07.2010)	Hermann Neumann
MT_1687	MT01687	Ophiothrix fragilis	Echinodermata	Ophiuroidea	Ophiotrichidae	KX459030	WH 335 (2010), Box C (23.07.2010)	Hermann Neumann
MT_1688	MT01688	Ophiothrix fragilis	Echinodermata	Ophiuroidea	Ophiotrichidae	KX459035	WH 335 (2010), Box C (23.07.2010)	Hermann Neumann
MT_1689	MT01689	Ophiothrix fragilis	Echinodermata	Ophiuroidea	Ophiotrichidae	KX459031	WH 335 (2010), Box C (23.07.2010)	Hermann Neumann
MT_1690	MT01690	Ophiothrix fragilis	Echinodermata	Ophiuroidea	Ophiotrichidae	KX459027	WH 335 (2010), Box C (23.07.2010)	Hermann Neumann
MT_1691	MT01691	Ophiothrix fragilis	Echinodermata	Ophiuroidea	Ophiotrichidae	KX459029	WH 335 (2010), Box C (23.07.2010)	Hermann Neumann
NC01_MT01692	MT01692	Leptasterias muelleri	Echinodermata	Asteroidea	Asteriidae	KX458981	WH 335 (2010), Box C (22.07.2010)	Hermann Neumann
NC02_MT01693	MT01693	Leptasterias muelleri	Echinodermata	Asteroidea	Asteriidae	KX458983	WH 335 (2010), Box C (22.07.2010)	Hermann Neumann
NC54_MT01694	MT01694	Leptasterias muelleri	Echinodermata	Asteroidea	Asteriidae	KX458984	WH 335 (2010), Box C (22.07.2010)	Hermann Neumann
NC55_MT01695	MT01695	Leptasterias muelleri	Echinodermata	Asteroidea	Asteriidae	KX458982	WH 335 (2010), Box C (22.07.2010)	Hermann Neumann
NC56_MT01696	MT01696	Leptasterias muelleri	Echinodermata	Asteroidea	Asteriidae	KX458980	WH 335 (2010), Box C (22.07.2010)	Hermann Neumann
NC57_MT01697	MT01697	Leptasterias muelleri	Echinodermata	Asteroidea	Asteriidae	KX458985	WH 335 (2010), Box C (22.07.2010)	Hermann Neumann
NC03_MT01698	MT01698	Asterias rubens	Echinodermata	Asteroidea	Asteriidae	KX458836	FK Senckenberg (24.11.10), Helgoland, Tiefe Rinne (54.1477/7.9)	Michael Raupach
NC04_MT01699	MT01699	Asterias rubens	Echinodermata	Asteroidea	Asteriidae	KX458862	FK Senckenberg (24.11.10), Helgoland, Tiefe Rinne (54.1477/7.9)	Michael Raupach
NC58_MT01700	MT01700	Asterias rubens	Echinodermata	Asteroidea	Asteriidae	KX458851	FK Senckenberg (24.11.10), Helgoland, Tiefe Rinne (54.1477/7.9)	Michael Raupach
NC59_MT01701	MT01701	Asterias rubens	Echinodermata	Asteroidea	Asteriidae	KX458863	FK Senckenberg (24.11.10), Helgoland, Tiefe Rinne (54.1477/7.9)	Michael Raupach
MT_1703A	MT01703	Ophiura ophiura	Echinodermata	Ophiuroidea	Ophiotrichidae	KX459070	WH 340 (2011), Box A (07.01.2011)	Hermann Neumann
MT_1704A	MT01704	Ophiura ophiura	Echinodermata	Ophiuroidea	Ophiotrichidae	KX459065	WH 340 (2011), Box A (07.01.2011)	Hermann Neumann
MT_1705D	MT01705	Ophiura ophiura	Echinodermata	Ophiuroidea	Ophiotrichidae	KX459074	WH 340 (2011), Box A (07.01.2011)	Hermann Neumann
MT_1706	MT01706	Ophiura ophiura	Echinodermata	Ophiuroidea	Ophiotrichidae	KX459054	WH 340 (2011), Box A (07.01.2011)	Hermann Neumann
SR_MT01707	MT01707	Brissopsis lyrifera	Echinodermata	Echinoidea	Brissidae	KX458903	WH 335 (2010), Box C (22.07.2010)	Hermann Neumann
SR_MT01708	MT01708	Brissopsis lyrifera	Echinodermata	Echinoidea	Brissidae	KX458909	WH 335 (2010), Box C (22.07.2010)	Hermann Neumann
SR_MT01709	MT01709	Brissopsis lyrifera	Echinodermata	Echinoidea	Brissidae	KX458911	WH 335 (2010), Box C (22.07.2010)	Hermann Neumann
SR_MT01710	MT01710	Brissopsis lyrifera	Echinodermata	Echinoidea	Brissidae	KX458912	WH 335 (2010), Box C (22.07.2010)	Hermann Neumann
SR_MT01711	MT01711	Brissopsis lyrifera	Echinodermata	Echinoidea	Brissidae	KX458906	WH 335 (2010), Box C (22.07.2010)	Hermann Neumann
SR_MT01712	MT01712	Brissopsis lyrifera	Echinodermata	Echinoidea	Brissidae	KX458910	WH 335 (2010), Box C (22.07.2010)	Hermann Neumann
SR_MT01713	MT01713	Strongylocentrotus droebachiensis	Echinodermata	Echinoidea	Strongylocentrotidae	KX459116	WH 335 (2010), Box M (28.07.2010)	Hermann Neumann
SR_MT01714	MT01714	Strongylocentrotus droebachiensis	Echinodermata	Echinoidea	Strongylocentrotidae	KX459111	WH 335 (2010), Box M (28.07.2010)	Hermann Neumann
SR_MT01715	MT01715	Strongylocentrotus droebachiensis	Echinodermata	Echinoidea	Strongylocentrotidae	KX459112	WH 335 (2010), Box M (28.07.2010)	Hermann Neumann
SR_MT01716	MT01716	Strongylocentrotus droebachiensis	Echinodermata	Echinoidea	Strongylocentrotidae	KX459114	WH 335 (2010), Box M (28.07.2010)	Hermann Neumann
SR_MT01717	MT01717	Strongylocentrotus droebachiensis	Echinodermata	Echinoidea	Strongylocentrotidae	KX459115	WH 335 (2010), Box M (28.07.2010)	Hermann Neumann
SR_MT01718	MT01718	Strongylocentrotus droebachiensis	Echinodermata	Echinoidea	Strongylocentrotidae	KX459113	WH 335 (2010), Box M (28.07.2010)	Hermann Neumann
SR_MT01720	MT01720	Pagurus bernhardus	Arthropoda	Malacostraca	Paguridae	MG699315	Irische See/Bangor	Hermann Neumann
SR_MT01721	MT01721	Pagurus bernhardus	Arthropoda	Malacostraca	Paguridae	MG699314	Irische See/Bangor	Hermann Neumann
SR_MT01722	MT01722	Pagurus bernhardus	Arthropoda	Malacostraca	Paguridae	MG699313	Irische See/Bangor	Hermann Neumann
SR_MT01723	MT01723	Pagurus bernhardus	Arthropoda	Malacostraca	Paguridae	MG699196	Irische See/Bangor	Hermann Neumann
SR_MT01724	MT01724	Pagurus bernhardus	Arthropoda	Malacostraca	Paguridae	MG699195	Irische See/Bangor	Hermann Neumann
SR_MT01727	MT01727	Pagurus bernhardus	Arthropoda	Malacostraca	Paguridae	MG699308	Irische See/Bangor	Hermann Neumann
SR_MT01728	MT01728	Pagurus bernhardus	Arthropoda	Malacostraca	Paguridae	MG699191	Irische See/Bangor	Hermann Neumann
SR_MT01729	MT01729	Pagurus bernhardus	Arthropoda	Malacostraca	Paguridae	MG699306	Irische See/Bangor	Hermann Neumann
SR_MT01730	MT01730	Pagurus bernhardus	Arthropoda	Malacostraca	Paguridae	MG699305	Irische See/Bangor	Hermann Neumann
NC497_MT01731	MT01731	Corystes cassivelaunus	Arthropoda	Malacostraca	Corystidae	No DNA	Doggerbank 30.07.2010 (54°51.965 / 2°38.844 E) St.#21	Michael Raupach
NC500_MT01734	MT01734	Corystes cassivelaunus	Arthropoda	Malacostraca	Corystidae	No DNA	Doggerbank 01.08.2010 (55°27.187 / 4°11.984 E) St.#40	Michael Raupach
NC501_MT01735	MT01735	Corystes cassivelaunus	Arthropoda	Malacostraca	Corystidae	KT209335	Doggerbank 01.08.2010 (55°27.187 / 4°11.984 E) St.#40	Michael Raupach
NC502_MT01736	MT01736	Corystes cassivelaunus	Arthropoda	Malacostraca	Corystidae	KT209096	Doggerbank 02.08.2010 (55°28.815 / 3°58.536 E) St.#39	Michael Raupach
NC504_MT01738	MT01738	Macropodia parva	Arthropoda	Malacostraca	Inachidae	No DNA	Doggerbank 05.08.2010 (54°08.748 / 7°53.255 E)	Michael Raupach
NC505_MT01739	MT01739	Macropodia parva	Arthropoda	Malacostraca	Inachidae	No DNA	Doggerbank 05.08.2010 (54°08.748 / 7°53.255 E)	Michael Raupach
NC506_MT01740	MT01740	Macropodia parva	Arthropoda	Malacostraca	Inachidae	KT208593	Doggerbank 05.08.2010 (54°08.748 / 7°53.255 E)	Michael Raupach
NC507_MT01741	MT01741	Macropodia parva	Arthropoda	Malacostraca	Inachidae	No DNA	Doggerbank 05.08.2010 (54°08.748 / 7°53.255 E)	Michael Raupach
NC508_MT01742	MT01742	Macropodia parva	Arthropoda	Malacostraca	Inachidae	KT209398	Doggerbank 05.08.2010 (54°08.748 / 7°53.255 E)	Michael Raupach
NC509_MT01743	MT01743	Macropodia parva	Arthropoda	Malacostraca	Inachidae	No DNA	Doggerbank 05.08.2010 (54°08.748 / 7°53.255 E)	Michael Raupach
NC511_MT01745	MT01745	Macropodia parva	Arthropoda	Malacostraca	Inachidae	KT208402	Doggerbank 05.08.2010 (54°08.748 / 7°53.255 E)	Michael Raupach
SR_MT01752	MT01752	Pollachius virens	Chordata	Actinopterygii	Gadidae	KJ205141	WH335, 22.07.2010, Gebiet: Box C	Hermann Neumann
SR_MT01755	MT01755	Hippoglossoides platessoides	Chordata	Actinopterygii	Pleuronectidae	JN312189	WH335, St.: 806, Gebiet: Box C	Hermann Neumann
SR_MT01756	MT01756	Hippoglossoides platessoides	Chordata	Actinopterygii	Pleuronectidae	JN312190	WH335, St.: 806, Gebiet: Box C	Hermann Neumann
SR_MT01757	MT01757	Hippoglossoides platessoides	Chordata	Actinopterygii	Pleuronectidae	JN312191	WH335, St.: 806, Gebiet: Box C	Hermann Neumann
SR_MT01760	MT01760	Clupea harengus	Chordata	Actinopterygii	Clupeidae	KJ204809	WH335, St.: 860, 29.07.10, Gebiet: RA1 Box M	Hermann Neumann
SR_MT01769	MT01769	Merlangius merlangus	Chordata	Actinopterygii	Gadidae	KJ205026	WH335, St.: 853, 28.07.10, Gebiet: RA1 Box M	Hermann Neumann
SR_MT01770	MT01770	Merlangius merlangus	Chordata	Actinopterygii	Gadidae	KJ205023	WH335, St.: 853, 28.07.10, Gebiet: RA1 Box M	Hermann Neumann
SR_MT01771	MT01771	Merlangius merlangus	Chordata	Actinopterygii	Gadidae	KJ205021	WH335, St.: 853, 28.07.10, Gebiet: RA1 Box M	Hermann Neumann
SR_MT01772	MT01772	Merlangius merlangus	Chordata	Actinopterygii	Gadidae	KJ205022	WH335, St.: 853, 28.07.10, Gebiet: RA1 Box M	Hermann Neumann
SR_MT01787	MT01787	Scomber scombrus	Chordata	Actinopterygii	Scombridae	KJ205159	WH335, St.: 849, 28.07.10, Gebiet: Box M	Hermann Neumann
SR_MT01789	MT01789	Scomber scombrus	Chordata	Actinopterygii	Scombridae	KJ205160	WH335, St.: 852, 28.07.10, Gebiet: Box M RA1	Hermann Neumann
SR_MT01793	MT01793	Pollachius virens	Chordata	Actinopterygii	Gadidae	KJ205138	WH335, St.: 850, 28.07.10, Gebiet: Box M RA1	Hermann Neumann
SR_MT01794	MT01794	Pollachius virens	Chordata	Actinopterygii	Gadidae	KJ205142	WH335, St.: 850, 28.07.10, Gebiet: Box M RA1	Hermann Neumann
SR_MT01796	MT01796	Pollachius virens	Chordata	Actinopterygii	Gadidae	KJ205146	WH335, St.: 850, 28.07.10, Gebiet: Box M RA1	Hermann Neumann
SR_MT01804	MT01804	Osmerus eperlanus	Chordata	Actinopterygii	Osmeridae	KJ205109	631 Solea	Hermann Neumann
SR_MT01805	MT01805	Osmerus eperlanus	Chordata	Actinopterygii	Osmeridae	KJ205108	631 Solea	Hermann Neumann
SR_MT01806	MT01806	Osmerus eperlanus	Chordata	Actinopterygii	Osmeridae	KJ205105	631 Solea	Hermann Neumann
SR_MT01807	MT01807	Liparis liparis	Chordata	Actinopterygii	Liparidae	KJ204968	631 Solea	Hermann Neumann
SR_MT01822	MT01822	Trisopterus esmarkii	Chordata	Actinopterygii	Gadidae	KJ205234	WH 335, Gebiet Box D	Hermann Neumann
SR_MT01823	MT01823	Trisopterus esmarkii	Chordata	Actinopterygii	Gadidae	KJ205240	WH 335, Gebiet Box D	Hermann Neumann
SR_MT01824	MT01824	Trisopterus esmarkii	Chordata	Actinopterygii	Gadidae	KJ205239	WH 335, Gebiet Box D	Hermann Neumann
SR_MT01825	MT01825	Cyclopterus lumpus	Chordata	Actinopterygii	Cyclopteridae	JN311799	631 Solea, Gebiet: 948, St. 515	Hermann Neumann
SR_MT01826	MT01826	Cyclopterus lumpus	Chordata	Actinopterygii	Cyclopteridae	JN311800	631 Solea, Gebiet: 948, St. 515	Hermann Neumann
SR_MT01827	MT01827	Cyclopterus lumpus	Chordata	Actinopterygii	Cyclopteridae	JN311801	631 Solea, Gebiet: 948, St. 515	Hermann Neumann
SR_MT01828	MT01828	Cyclopterus lumpus	Chordata	Actinopterygii	Cyclopteridae	JN311802	631 Solea, Gebiet: 948, St. 515	Hermann Neumann
SR_MT01829	MT01829	Cyclopterus lumpus	Chordata	Actinopterygii	Cyclopteridae	JN311803	631 Solea, Gebiet: 948, St. 515	Hermann Neumann
SR_MT01833	MT01833	Gasterosteus aculeatus	Chordata	Actinopterygii	Gasterosteidae	KJ204893	631 Solea	Hermann Neumann
SR_MT01834	MT01834	Gasterosteus aculeatus	Chordata	Actinopterygii	Gasterosteidae	KJ204894	631 Solea	Hermann Neumann
SR_MT01835	MT01835	Gasterosteus aculeatus	Chordata	Actinopterygii	Gasterosteidae	KJ204897	631 Solea	Hermann Neumann
SR_MT01836	MT01836	Gasterosteus aculeatus	Chordata	Actinopterygii	Gasterosteidae	KJ204898	631 Solea	Hermann Neumann
SR_MT01876	MT01876	Engraulis encrasicolus	Chordata	Actinopterygii	Engraulidae	KJ204856	631 Solea	Hermann Neumann
SR_MT01877	MT01877	Engraulis encrasicolus	Chordata	Actinopterygii	Engraulidae	KJ204854	631 Solea	Hermann Neumann
SR_MT01878	MT01878	Engraulis encrasicolus	Chordata	Actinopterygii	Engraulidae	KJ204857	631 Solea	Hermann Neumann
SR_MT01879	MT01879	Engraulis encrasicolus	Chordata	Actinopterygii	Engraulidae	KJ204858	631 Solea	Hermann Neumann
SR_MT01880	MT01880	Engraulis encrasicolus	Chordata	Actinopterygii	Engraulidae	KJ204859	631 Solea	Hermann Neumann
SR_MT01881	MT01881	Engraulis encrasicolus	Chordata	Actinopterygii	Engraulidae	KJ204855	632 Solea	Hermann Neumann
SR_MT01884	MT01884	Alosa fallax	Chordata	Actinopterygii	Clupeidae	KJ204651	631 Solea	Hermann Neumann
SR_MT01885	MT01885	Alosa fallax	Chordata	Actinopterygii	Clupeidae	KJ204650	631 Solea	Hermann Neumann
SR_MT01895	MT01895	Echiichthys vipera	Chordata	Actinopterygii	Trachinidae	KJ204834	631 Solea	Hermann Neumann
SR_MT01908	MT01908	Agonus cataphractus	Chordata	Actinopterygii	Agonidae	KJ204645	631 Solea, St. 947	Hermann Neumann
SR_MT01909	MT01909	Agonus cataphractus	Chordata	Actinopterygii	Agonidae	KJ204641	631 Solea, St. 947	Hermann Neumann
SR_MT01956	MT01956	Merluccius merluccius	Chordata	Actinopterygii	Merlucciidae	KJ205028	WH 335, Gebiet: RA1 Box L, Station: 829, Datum: 25.07.10	Hermann Neumann
SR_MT01957	MT01957	Merluccius merluccius	Chordata	Actinopterygii	Merlucciidae	KJ205031	WH 335, Gebiet: RA1 Box L, Station: 829, Datum: 25.07.10	Hermann Neumann
SR_MT01964	MT01964	Pollachius virens	Chordata	Actinopterygii	Gadidae	KJ205140	WH 335, Gebiet: RA1 Box L, Datum: 25.07.10	Hermann Neumann
SR_MT01965	MT01965	Scophthalmus maximus	Chordata	Actinopterygii	Scophthalmidae	KJ205170	Solea 631	Hermann Neumann
SR_MT01976	MT01976	Scophthalmus rhombus	Chordata	Actinopterygii	Scophthalmidae	KJ205175	Solea 631, Station: 957	Hermann Neumann
SR_MT01977	MT01977	Scophthalmus rhombus	Chordata	Actinopterygii	Scophthalmidae	KJ205174	Solea 631, Station: 957	Hermann Neumann
SR_MT01990	MT01990	Platichthys flesus	Chordata	Actinopterygii	Pleuronectidae	KJ205127	Solea 631	Hermann Neumann
NC512_MT02039	MT02039	Diogenes pugilator	Arthropoda	Malacostraca	Diogenidae	KT208608	Helgoland, Düne Nordstrand (27.05.2010)	Isabel Schmalenbach, BAH
NC513_MT02040	MT02040	Diogenes pugilator	Arthropoda	Malacostraca	Diogenidae	KT209236	Helgoland, Düne Nordstrand (27.05.2010)	Isabel Schmalenbach, BAH
NC514_MT02041	MT02041	Diogenes pugilator	Arthropoda	Malacostraca	Diogenidae	KT209045	Helgoland, Düne Nordstrand (27.05.2010)	Isabel Schmalenbach, BAH
NC515_MT02042	MT02042	Diogenes pugilator	Arthropoda	Malacostraca	Diogenidae	KT208586	Helgoland, Düne Nordstrand (27.05.2010)	Isabel Schmalenbach, BAH
NC516_MT02052	MT02052	Galathea dispersa	Arthropoda	Malacostraca	Galatheidae	KT209174	WH 335, Box L, Datum: 25.07.10	Hermann Neumann
NC517_MT02053	MT02053	Galathea dispersa	Arthropoda	Malacostraca	Galatheidae	No DNA	WH 335, Box L, Datum: 25.07.10	Hermann Neumann
NC519_MT02062	MT02062	Mesopodopis slabberi	Arthropoda	Malacostraca	Mysidae	No DNA	Nassauhafen WHV (02.05.2011) leg. Silke	Michael Raupach
NC520_MT02063	MT02063	Mesopodopis slabberi	Arthropoda	Malacostraca	Mysidae	KT208930	Nassauhafen WHV (02.05.2011) leg. Silke	Michael Raupach
NC522_MT02065	MT02065	Mesopodopis slabberi	Arthropoda	Malacostraca	Mysidae	KT208515	Nassauhafen WHV (02.05.2011) leg. Silke	Michael Raupach
NC523_MT02066	MT02066	Mesopodopis slabberi	Arthropoda	Malacostraca	Mysidae	KT208471	Nassauhafen WHV (02.05.2011) leg. Silke	Michael Raupach
NC526_MT02079	MT02079	Gammarellus homari	Arthropoda	Malacostraca	Gammarellidae	No DNA	Helgoland Januar 2011	Jan Beermann
NC527_MT02080	MT02080	Gammarellus homari	Arthropoda	Malacostraca	Gammarellidae	No DNA	Helgoland Januar 2011	Jan Beermann
SR_MT02125	MT02125	Agonus cataphractus	Chordata	Actinopterygii	Agonidae	KJ204644	WH III 340 2011, Gebiet: Box A	Hermann Neumann
SR_MT02132	MT02132	Cyclopterus lumpus	Chordata	Actinopterygii	Cyclopteridae	KJ204830	WH III 340 2011, Gebiet: Box A	Hermann Neumann
SR_MT02133	MT02133	Liparis liparis	Chordata	Actinopterygii	Liparidae	KJ204971	WH III 340 2011, Gebiet: Box A	Hermann Neumann
SR_MT02134	MT02134	Liparis liparis	Chordata	Actinopterygii	Liparidae	KJ204966	WH III 340 2011, Gebiet: Box A	Hermann Neumann
SR_MT02135	MT02135	Liparis liparis	Chordata	Actinopterygii	Liparidae	KJ204964	WH III 340 2011, Gebiet: Box A	Hermann Neumann
SR_MT02136	MT02136	Liparis liparis	Chordata	Actinopterygii	Liparidae	KJ204975	WH III 340 2011, Gebiet: Box A	Hermann Neumann
SR_MT02137	MT02137	Liparis liparis	Chordata	Actinopterygii	Liparidae	KJ204969	WH III 340 2011, Gebiet: Box A	Hermann Neumann
SR_MT02143	MT02143	Syngnathus rostellatus	Chordata	Actinopterygii	Syngnathidae	KJ205213	WH III 340 2011, Gebiet: Box A	Hermann Neumann
SR_MT02144	MT02144	Syngnathus rostellatus	Chordata	Actinopterygii	Syngnathidae	KJ205219	WH III 340 2011, Gebiet: Box A	Hermann Neumann
SR_MT02146	MT02146	Syngnathus rostellatus	Chordata	Actinopterygii	Syngnathidae	KJ205221	WH III 340 2011, Gebiet: Box A	Hermann Neumann
SR_MT02147	MT02147	Syngnathus rostellatus	Chordata	Actinopterygii	Syngnathidae	KJ205218	WH III 340 2011, Gebiet: Box A	Hermann Neumann
SR_MT02151	MT02151	Echinocardium flavescens	Echinodermata	Echinoidea	Loveniidae	KX458944	WH III 335, Gebiet: Box M, Datum: 28.07.2010	Hermann Neumann
SR_MT02152	MT02152	Echinocardium flavescens	Echinodermata	Echinoidea	Loveniidae	KX458945	WH III 335, Gebiet: Box M, Datum: 28.07.2010	Hermann Neumann
SR_MT02153	MT02153	Echinocardium flavescens	Echinodermata	Echinoidea	Loveniidae	KX458940	WH III 335, Gebiet: Box M, Datum: 28.07.2010	Hermann Neumann
SR_MT02154	MT02154	Echinocardium flavescens	Echinodermata	Echinoidea	Loveniidae	KX458941	WH III 335, Gebiet: Box M, Datum: 28.07.2010	Hermann Neumann
SR_MT02155	MT02155	Echinocardium flavescens	Echinodermata	Echinoidea	Loveniidae	KX458938	WH III 335, Gebiet: Box M, Datum: 28.07.2010	Hermann Neumann
SR_MT02156	MT02156	Echinocardium flavescens	Echinodermata	Echinoidea	Loveniidae	KX458949	WH III 335, Gebiet: Box M, Datum: 28.07.2010	Hermann Neumann
SR_MT02157	MT02157	Echinocardium cordatum	Echinodermata	Echinoidea	Loveniidae	KX458930	WH III 335, Gebiet: Box A, Datum: 12.08.2010	Hermann Neumann
SR_MT02158	MT02158	Echinocardium cordatum	Echinodermata	Echinoidea	Loveniidae	KX458924	WH III 335, Gebiet: Box A, Datum: 12.08.2010	Hermann Neumann
SR_MT02159	MT02159	Echinocardium cordatum	Echinodermata	Echinoidea	Loveniidae	KX458934	WH III 335, Gebiet: Box A, Datum: 12.08.2010	Hermann Neumann
SR_MT02160	MT02160	Echinocardium cordatum	Echinodermata	Echinoidea	Loveniidae	KX458925	WH III 335, Gebiet: Box A, Datum: 12.08.2010	Hermann Neumann
SR_MT02162	MT02162	Echinocardium cordatum	Echinodermata	Echinoidea	Loveniidae	KX458935	WH III 335, Gebiet: Box A, Datum: 12.08.2010	Hermann Neumann
SR_MT02163	MT02163	Gracilechinus acutus	Echinodermata	Echinoidea	Echinidae	KX458965	WH III 335, Gebiet: Box M, Datum: 28.07.2010	Hermann Neumann
SR_MT02164	MT02164	Gracilechinus acutus	Echinodermata	Echinoidea	Echinidae	KX458966	WH III 335, Gebiet: Box M, Datum: 28.07.2010	Hermann Neumann
SR_MT02165	MT02165	Gracilechinus acutus	Echinodermata	Echinoidea	Echinidae	KX458963	WH III 335, Gebiet: Box M, Datum: 28.07.2010	Hermann Neumann
SR_MT02166	MT02166	Gracilechinus acutus	Echinodermata	Echinoidea	Echinidae	KX458959	WH III 335, Gebiet: Box M, Datum: 28.07.2010	Hermann Neumann
SR_MT02167	MT02167	Gracilechinus acutus	Echinodermata	Echinoidea	Echinidae	KX458961	WH III 335, Gebiet: Box M, Datum: 28.07.2010	Hermann Neumann
SR_MT02168	MT02168	Gracilechinus acutus	Echinodermata	Echinoidea	Echinidae	KX458956	WH III 335, Gebiet: Box M, Datum: 28.07.2010	Hermann Neumann
SR_MT02169	MT02169	Spatangus purpureus	Echinodermata	Echinoidea	Spatangidae	KX459103	WH III 335, Gebiet: Box M, Datum: 28.07.2010	Hermann Neumann
SR_MT02171	MT02171	Spatangus purpureus	Echinodermata	Echinoidea	Spatangidae	KX459102	WH III 335, Gebiet: Box M, Datum: 28.07.2010	Hermann Neumann
SR_MT02173	MT02173	Spatangus purpureus	Echinodermata	Echinoidea	Spatangidae	KX459105	WH III 335, Gebiet: Box M, Datum: 28.07.2010	Hermann Neumann
SR_MT02174	MT02174	Spatangus purpureus	Echinodermata	Echinoidea	Spatangidae	KX459104	WH III 335, Gebiet: Box M, Datum: 28.07.2010	Hermann Neumann
NC231_MT02202	MT02202	Ensis directus	Mollusca	Bivalvia	Pharidae	KR084710	SenckenbergAug_2010; 53°44,317'N, 7°15,584'E; 17.08.2010	Nachbestimmen
SR_MT02208	MT02208	Platichthys flesus	Chordata	Actinopterygii	Pleuronectidae	KJ205125	WH III 340 2011, Gebiet: Box A	Hermann Neumann
SR_MT02209	MT02209	Platichthys flesus	Chordata	Actinopterygii	Pleuronectidae	KJ205129	WH III 340 2011, Gebiet: Box A	Hermann Neumann
SR_MT02210	MT02210	Platichthys flesus	Chordata	Actinopterygii	Pleuronectidae	KJ205122	WH III 340 2011, Gebiet: Box A	Hermann Neumann
SR_MT02211	MT02211	Platichthys flesus	Chordata	Actinopterygii	Pleuronectidae	KJ205131	WH III 340 2011, Gebiet: Box A	Hermann Neumann
SR_MT02212	MT02212	Platichthys flesus	Chordata	Actinopterygii	Pleuronectidae	KJ205128	WH III 340 2011, Gebiet: Box A	Hermann Neumann
SR_MT02223	MT02223	Myoxocephalus scorpius	Chordata	Actinopterygii	Cottidae	KJ205093	WH III 340 2011, Gebiet: Box A	Hermann Neumann
SR_MT02249	MT02249	Buglossidium luteum	Chordata	Actinopterygii	Soleidae	KJ204739	WH III 340 2011, Gebiet: Box A	Hermann Neumann
SR_MT02250	MT02250	Buglossidium luteum	Chordata	Actinopterygii	Soleidae	KJ204740	WH III 340 2011, Gebiet: Box A	Hermann Neumann
SR_MT02251	MT02251	Buglossidium luteum	Chordata	Actinopterygii	Soleidae	KJ204734	WH III 340 2011, Gebiet: Box A	Hermann Neumann
SR_MT02252	MT02252	Buglossidium luteum	Chordata	Actinopterygii	Soleidae	KJ204735	WH III 340 2011, Gebiet: Box A	Hermann Neumann
SR_MT02253	MT02253	Buglossidium luteum	Chordata	Actinopterygii	Soleidae	KJ204737	WH III 340 2011, Gebiet: Box A	Hermann Neumann
NC06_MT02254	MT02254	Astropecten irregularis 2	Echinodermata	Asteroidea	Astropectinidae	KX458895	WH III 335, 2010, Box A	Hermann Neumann
NC07_MT02255	MT02255	Astropecten irregularis 2	Echinodermata	Asteroidea	Astropectinidae	KX458898	WH III 335, 2010, Box A	Hermann Neumann
NC60_MT02256	MT02256	Astropecten irregularis 2	Echinodermata	Asteroidea	Astropectinidae	KX458899	WH III 335, 2010, Box A	Hermann Neumann
NC61_MT02257	MT02257	Astropecten irregularis 2	Echinodermata	Asteroidea	Astropectinidae	KX458880	WH III 335, 2010, Box A	Hermann Neumann
NC62_MT02258	MT02258	Astropecten irregularis 2	Echinodermata	Asteroidea	Astropectinidae	KX458881	WH III 335, 2010, Box A	Hermann Neumann
NC535_MT02268	MT02268	Liocarcinus holsatus	Arthropoda	Malacostraca	Polybiidae	No DNA	WH III 335, Gebiet: Box A, Datum: 12.08.2010	Hermann Neumann
NC08_MT02269	MT02269	Hippasteria phrygiana	Echinodermata	Asteroidea	Goniasteridae	KX458978	WH III 335, Juli/Aug. 10, Gebiet: RA1 Box L, Station: 836, Datum: 26.07.2010	Hermann Neumann
NC09_MT02270	MT02270	Hippasteria phrygiana	Echinodermata	Asteroidea	Goniasteridae	KX458975	WH III 335, Juli/Aug. 10, Gebiet: RA1 Box L, Station: 836, Datum: 26.07.2010	Hermann Neumann
NC63_MT02271	MT02271	Hippasteria phrygiana	Echinodermata	Asteroidea	Goniasteridae	KX458977	WH III 335, Juli/Aug. 10, Gebiet: RA1 Box L, Station: 836, Datum: 26.07.2010	Hermann Neumann
NC64_MT02272	MT02272	Hippasteria phrygiana	Echinodermata	Asteroidea	Goniasteridae	KX458976	WH III 335, Juli/Aug. 10, Gebiet: RA1 Box L, Station: 836, Datum: 26.07.2010	Hermann Neumann
NC65_MT02273	MT02273	Hippasteria phrygiana	Echinodermata	Asteroidea	Goniasteridae	KX458979	WH III 335, Juli/Aug. 10, Gebiet: RA1 Box L, Station: 836, Datum: 26.07.2010	Hermann Neumann
NC66_MT02274	MT02274	Hippasteria phrygiana	Echinodermata	Asteroidea	Goniasteridae	KX458974	WH III 335, Juli/Aug. 10, Gebiet: RA1 Box L, Station: 836, Datum: 26.07.2010	Hermann Neumann
SR_MT02282	MT02282	Micromesistius poutassou	Chordata	Actinopterygii	Gadidae	KJ205043	WH III 341, Gebiet: 78E8 Station: 216, Datum: 06.02.2011	Matthias Kloppmann (vTI)
SR_MT02283	MT02283	Micromesistius poutassou	Chordata	Actinopterygii	Gadidae	KJ205045	WH III 341, Gebiet: 46E9 Station: 217, Datum: 06.02.2011	Matthias Kloppmann (vTI)
SR_MT02291	MT02291	Zeus faber	Chordata	Actinopterygii	Zeidae	KJ205261	WH III 341, Gebiet: 46E7 Station: 212, Datum: 05.02.2011	Matthias Kloppmann (vTI)
SR_MT02292	MT02292	Zeus faber	Chordata	Actinopterygii	Zeidae	KJ205260	WH III 341, Gebiet: 50E9 Station: 235, Datum: 08.02.2011	Matthias Kloppmann (vTI)
SR_MT02294	MT02294	Squalus acanthias	Chordata	Elasmobranchii	Squalidae	KJ205209	WH III 341, Gebiet: 43E0 Station: 253, Datum: 11.02.2011	Matthias Kloppmann (vTI)
SR_MT02296	MT02296	Chelidonichthys cuculus	Chordata	Actinopterygii	Triglidae	KJ204780	WH III 341, Gebiet: 47E8 Station: 216, Datum: 06.02.2011	Matthias Kloppmann (vTI)
SR_MT02297	MT02297	Lumpenus lampretaeformis	Chordata	Actinopterygii	Stichaeidae	KJ204995	WH III 341, Gebiet: 45F1 Station: 176, Datum: 30.01.2011	Matthias Kloppmann (vTI)
SR_MT02298	MT02298	Sardina pilchardus	Chordata	Actinopterygii	Clupeidae	KJ205158	WH III 341, Gebiet: RA2/43F0 Station: 253, Datum: 11.02.2011	Matthias Kloppmann (vTI)
SR_MT02307	MT02307	Arnoglossus laterna	Chordata	Actinopterygii	Bothidae	KJ204727	WH III 341, Gebiet: 39F1 Station: 278, Datum: 15.02.2011	Matthias Kloppmann (vTI)
SR_MT02308	MT02308	Arnoglossus laterna	Chordata	Actinopterygii	Bothidae	KJ204725	WH III 341, Gebiet: 39F1 Station: 278, Datum: 15.02.2011	Matthias Kloppmann (vTI)
SR_MT02310	MT02310	Arnoglossus laterna	Chordata	Actinopterygii	Bothidae	KJ204726	WH III 341, Gebiet: 39F1 Station: 278, Datum: 15.02.2011	Matthias Kloppmann (vTI)
SR_MT02319	MT02319	Pomatoschistus microps	Chordata	Actinopterygii	Gobiidae	KM077851	Hooksiel, Wadden Sea, 09.05.2011	Nachbestimmen
SR_MT02320	MT02320	Pomatoschistus microps	Chordata	Actinopterygii	Gobiidae	KM077852	Hooksiel, Wadden Sea, 09.05.2011	Nachbestimmen
SR_MT02321	MT02321	Pomatoschistus microps	Chordata	Actinopterygii	Gobiidae	KM077853	Hooksiel, Wadden Sea, 09.05.2011	Nachbestimmen
SR_MT02322	MT02322	Pomatoschistus microps	Chordata	Actinopterygii	Gobiidae	KM077850	Hooksiel, Wadden Sea, 09.05.2011	Nachbestimmen
SR_MT02323	MT02323	Pomatoschistus microps	Chordata	Actinopterygii	Gobiidae	KM077854	Hooksiel, Wadden Sea, 09.05.2011	Nachbestimmen
NC142_MT02363	MT02363	Ascidiella scabra	Chordata	Ascidiacea	Ascidiidae	No DNA	WH III 335, Juli/Aug 2010, Gebiet: Box M, Datum: 28.07.2010	Hermann Neumann
NC143_MT02364	MT02364	Ascidiella scabra	Chordata	Ascidiacea	Ascidiidae	No DNA	WH III 335, Juli/Aug 2010, Gebiet: Box M, Datum: 28.07.2010	Hermann Neumann
NC144_MT02365	MT02365	Ascidiella scabra	Chordata	Ascidiacea	Ascidiidae	No DNA	WH III 335, Juli/Aug 2010, Gebiet: Box M, Datum: 28.07.2010	Hermann Neumann
NC145_MT02366	MT02366	Ascidiella scabra	Chordata	Ascidiacea	Ascidiidae	No DNA	WH III 335, Juli/Aug 2010, Gebiet: Box M, Datum: 28.07.2010	Hermann Neumann
NC146_MT02367	MT02367	Ascidiella scabra	Chordata	Ascidiacea	Ascidiidae	No DNA	WH III 335, Juli/Aug 2010, Gebiet: Box L, Datum: 28.07.2010	Hermann Neumann
NC147_MT02368	MT02368	Ascidiella scabra	Chordata	Ascidiacea	Ascidiidae	No DNA	WH III 335, Juli/Aug 2010, Gebiet: Box L, Datum: 28.07.2010	Hermann Neumann
NC148_MT02369	MT02369	Ascidiella scabra	Chordata	Ascidiacea	Ascidiidae	No DNA	WH III 335, Juli/Aug 2010, Gebiet: Box L, Datum: 28.07.2010	Hermann Neumann
NC542_MT02427	MT02427	Corophium volutator	Arthropoda	Malacostraca	Corophiidae	KT208804	Hooksiel/Watt/09.05.2011/leg. Silke	Michael Raupach
NC544_MT02429	MT02429	Corophium volutator	Arthropoda	Malacostraca	Corophiidae	KT208717	Hooksiel/Watt/09.05.2011/leg. Silke	Michael Raupach
NC546_MT02431	MT02431	Corophium volutator	Arthropoda	Malacostraca	Corophiidae	KT209119	Hooksiel/Watt/09.05.2011/leg. Silke	Michael Raupach
NC134_MT02435	MT02435	Nymphon brevirostre	Arthropoda	Pycnogonida	Nymphonidae	No DNA	Helgoland August 2010	Jan Beermann
NC137_MT02438	MT02438	Nymphon brevirostre	Arthropoda	Pycnogonida	Nymphonidae	No DNA	Helgoland August 2010	Jan Beermann
NC138_MT02439	MT02439	Nymphon brevirostre	Arthropoda	Pycnogonida	Nymphonidae	No DNA	Helgoland August 2010	Jan Beermann
NC139_MT02440	MT02440	Nymphon brevirostre	Arthropoda	Pycnogonida	Nymphonidae	No DNA	Helgoland August 2010	Jan Beermann
NC140_MT02441	MT02441	Nymphon brevirostre	Arthropoda	Pycnogonida	Nymphonidae	No DNA	Tiefe Rinne Helgoland (FK Senckenberg: 54°8,523 N, 7°53,798 E; 24.11.2010	Jan Beermann
NC549_MT02451	MT02451	Nephrops norvegicus	Arthropoda	Malacostraca	Nephropidae	KT209234	Solea 631	Michael Raupach
NC550_MT02452	MT02452	Nephrops norvegicus	Arthropoda	Malacostraca	Nephropidae	KT209414	Solea 631	Michael Raupach
NC551_MT02453	MT02453	Nephrops norvegicus	Arthropoda	Malacostraca	Nephropidae	KT208840	Solea 631	Michael Raupach
NC552_MT02454	MT02454	Nephrops norvegicus	Arthropoda	Malacostraca	Nephropidae	KT208859	Solea 631	Michael Raupach
NC555_MT02457	MT02457	Idotea balthica	Arthropoda	Malacostraca	Idoteidae	No DNA	BAH	Michael Raupach
NC556_MT02458	MT02458	Idotea balthica	Arthropoda	Malacostraca	Idoteidae	No DNA	BAH	Michael Raupach
NC557_MT02459	MT02459	Idotea balthica	Arthropoda	Malacostraca	Idoteidae	No DNA	BAH	Michael Raupach
NC558_MT02460	MT02460	Idotea balthica	Arthropoda	Malacostraca	Idoteidae	No DNA	BAH	Michael Raupach
SR_MT02605	MT02605	Pholis gunnellus	Chordata	Actinopterygii	Pholidae	KJ205116	Senckenberg, Juni 2011, St 8, 08.06.11	V.Borges
SR_MT02606	MT02606	Pholis gunnellus	Chordata	Actinopterygii	Pholidae	KJ205114	Senckenberg, Juni 2011, St 8, 08.06.11	V.Borges
SR_MT02607	MT02607	Pholis gunnellus	Chordata	Actinopterygii	Pholidae	KJ205118	Senckenberg, Juni 2011, St 8, 08.06.11	V.Borges
SR_MT02608	MT02608	Pholis gunnellus	Chordata	Actinopterygii	Pholidae	KJ205117	Senckenberg, Juni 2011, St 8, 08.06.11	V.Borges
SR_MT02610	MT02610	Myoxocephalus scorpius	Chordata	Actinopterygii	Cottidae	KJ205092	Senckenberg, Juni 2011, St 8, 08.06.11	V.Borges
SR_MT02616	MT02616	Gaidropsarus vulgaris	Chordata	Actinopterygii	Lotidae	KJ204889	Senckenberg, Juni 2011, St 3, 09.06.11	V.Borges
SR_MT02618	MT02618	Ciliata mustela	Chordata	Actinopterygii	Lotidae	KJ204799	Senckenberg, Juni 2011, St 3, 09.06.11	V.Borges
SR_MT02619	MT02619	Pholis gunnellus	Chordata	Actinopterygii	Pholidae	KJ205115	Senckenberg, Juni 2011, St 3, 09.06.11	V.Borges
SR_MT02620	MT02620	Myoxocephalus scorpius	Chordata	Actinopterygii	Cottidae	KJ205095	Senckenberg, Juni 2011, St 3, 09.06.11	V.Borges
SR_MT02625	MT02625	Microstomus kitt	Chordata	Actinopterygii	Pleuronectidae	KJ205049	WH 335, Box D, St. 869, 02.08.10	Herrmann Neumann
SR_MT02628	MT02628	Myoxocephalus scorpius	Chordata	Actinopterygii	Cottidae	KJ205101	Senckenberg, Juni 2011, St. 4, 08.06.11	V. Borges
SR_MT02630	MT02630	Gaidropsarus vulgaris	Chordata	Actinopterygii	Lotidae	KJ204888	Senckenberg, Juni 2011, St. 4, 08.06.11	V. Borges
SR_MT02631	MT02631	Myoxocephalus scorpius	Chordata	Actinopterygii	Cottidae	KJ205098	Senckenberg, Juni 2011, St. 4, 08.06.11	V. Borges
SR_MT02632	MT02632	Myoxocephalus scorpius	Chordata	Actinopterygii	Cottidae	KJ205094	Senckenberg, Juni 2011, St. 4, 08.06.11	V. Borges
SR_MT02635	MT02635	Pholis gunnellus	Chordata	Actinopterygii	Pholidae	KJ205110	Senckenberg, Juni 2011, St. 4, 08.06.11	V. Borges
NC559_MT02638	MT02638	Upogebia deltaura	Arthropoda	Malacostraca	Upogebiidae	No DNA	Uthörn, Helgoland, August 08	NA
NC560_MT02639	MT02639	Upogebia deltaura	Arthropoda	Malacostraca	Upogebiidae	No DNA	Uthörn, Helgoland, August 08	NA
SR_MT02680	MT02680	Gracilechinus acutus	Echinodermata	Echinoidea	Echinidae	KX458955	WH 352, St. 271, 07.03.12	NA
SR_MT02683	MT02683	Gracilechinus acutus	Echinodermata	Echinoidea	Echinidae	KX458964	WH 352, St. 266, 06.03.12	NA
SR_MT02684	MT02684	Spatangus purpureus	Echinodermata	Echinoidea	Spatangidae	KX459106	WH 352, St. 266, 06.03.12	NA
SR_MT02686	MT02686	Spatangus purpureus	Echinodermata	Echinoidea	Spatangidae	KX459108	WH 352, St. 266, 06.03.12	NA
SR_MT02688	MT02688	Spatangus purpureus	Echinodermata	Echinoidea	Spatangidae	KX459107	WH 352, St. 266, 06.03.12	NA
NC10_MT02693	MT02693	Crossaster papposus	Echinodermata	Asteroidea	Solasteridae	KX458922	WH 352, St. 384, 26.03.12	NA
NC11_MT02695	MT02695	Crossaster papposus	Echinodermata	Asteroidea	Solasteridae	KX458920	WH 352, St. 383, 26.03.12	NA
NC74_MT02697	MT02697	Crossaster papposus	Echinodermata	Asteroidea	Solasteridae	KX458918	WH 352, St. 383, 26.03.12	NA
SR_MT02699	MT02699	Crossaster papposus	Echinodermata	Asteroidea	Solasteridae	KX458916	WH 352, St. 371, 24.03.12	NA
MT_2701	MT02701	Ophiothrix fragilis	Echinodermata	Ophiuroidea	Ophiotrichidae	KX459028	WH 352, St. 371, 24.03.12	NA
NC76_MT02702	MT02702	Ophiothrix fragilis	Echinodermata	Ophiuroidea	Ophiotrichidae	KX459026	WH 352, St. 371, 24.03.12	NA
NC77_MT02703	MT02703	Ophiothrix fragilis	Echinodermata	Ophiuroidea	Ophiotrichidae	No DNA	WH 352, St. 371, 24.03.12	NA
NC78_MT02704	MT02704	Ophiothrix fragilis	Echinodermata	Ophiuroidea	Ophiotrichidae	KX459025	WH 352, St. 371, 24.03.12	NA
NC565_MT02707	MT02707	Idotea balthica	Arthropoda	Malacostraca	Idoteidae	No DNA	BAH	Michael Raupach
NC566_MT02708	MT02708	Idotea balthica	Arthropoda	Malacostraca	Idoteidae	No DNA	BAH	Michael Raupach
NC568_MT02710	MT02710	Ligia oceanica	Arthropoda	Malacostraca	Ligiidae	No DNA	Helgoland, Nordhafen, 07.07.2011	Michael Raupach
NC569_MT02711	MT02711	Ligia oceanica	Arthropoda	Malacostraca	Ligiidae	No DNA	Helgoland, Nordhafen, 07.07.2011	Michael Raupach
NC571_MT02713	MT02713	Ligia oceanica	Arthropoda	Malacostraca	Ligiidae	No DNA	Helgoland, Nordhafen, 07.07.2011	Michael Raupach
NC572_MT02714	MT02714	Callianassa subterranea	Arthropoda	Malacostraca	Callianassidae	KT208743	Uthörn Juli 2010, St. 2 von 5, 21.07.2010	Michael Raupach
NC573_MT02715	MT02715	Callianassa subterranea	Arthropoda	Malacostraca	Callianassidae	KT209473	Uthörn Juli 2010, St. 2 von 5, 21.07.2010	Michael Raupach
NC574_MT02716	MT02716	Callianassa subterranea	Arthropoda	Malacostraca	Callianassidae	KT209026	Uthörn Juli 2010, St. 2 von 5, 21.07.2010	Michael Raupach
NC575_MT02717	MT02717	Upogebia deltaura	Arthropoda	Malacostraca	Upogebiidae	KT208616	Uthörn Juli 2010, St. 2 von 5, 21.07.2010	Michael Raupach
NC577_MT02719	MT02719	Hemigrapsus sanguineus	Arthropoda	Malacostraca	Varunidae	KT208564	Helgoland, Nordstrand, 07.07.2011	Michael Raupach
NC578_MT02720	MT02720	Hemigrapsus sanguineus	Arthropoda	Malacostraca	Varunidae	KT208513	Helgoland, Nordstrand, 07.07.2011	Michael Raupach
NC580_MT02722	MT02722	Hemigrapsus sanguineus	Arthropoda	Malacostraca	Varunidae	No DNA	Helgoland, Nordstrand, 07.07.2011	Michael Raupach
NC581_MT02723	MT02723	Hemigrapsus sanguineus	Arthropoda	Malacostraca	Varunidae	KT208573	Helgoland, Nordstrand, 07.07.2011	Michael Raupach
NC582_MT02724	MT02724	Hemigrapsus sanguineus	Arthropoda	Malacostraca	Varunidae	KT209107	Helgoland, Nordstrand, 07.07.2011	Michael Raupach
NC583_MT02725	MT02725	Hemigrapsus sanguineus	Arthropoda	Malacostraca	Varunidae	KT209095	Helgoland, Nordstrand, 07.07.2011	Michael Raupach
NC585_MT02727	MT02727	Hemigrapsus sanguineus	Arthropoda	Malacostraca	Varunidae	No DNA	Helgoland, Nordstrand, 07.07.2011	Michael Raupach
NC586_MT02728	MT02728	Hemigrapsus sanguineus	Arthropoda	Malacostraca	Varunidae	KT208752	Helgoland, Nordstrand, 07.07.2011	Michael Raupach
SR_MT02801	MT02801	Arnoglossus laterna	Chordata	Actinopterygii	Bothidae	KJ204724		NA
SR_MT02802	MT02802	Arnoglossus laterna	Chordata	Actinopterygii	Bothidae	KJ204728		NA
SR_MT02803	MT02803	Arnoglossus laterna	Chordata	Actinopterygii	Bothidae	KJ204723		NA
SR_MT02804	MT02804	Microstomus kitt	Chordata	Actinopterygii	Pleuronectidae	KJ205055		NA
SR_MT02806	MT02806	Microstomus kitt	Chordata	Actinopterygii	Pleuronectidae	KJ205056		NA
SR_MT02812	MT02812	Buglossidium luteum	Chordata	Actinopterygii	Soleidae	KJ204738		NA
SR_MT02816	MT02816	Belone belone	Chordata	Actinopterygii	Belonidae	KJ204731		NA
SR_MT02817	MT02817	Belone belone	Chordata	Actinopterygii	Belonidae	KJ204730		NA
SR_MT02818	MT02818	Belone belone	Chordata	Actinopterygii	Belonidae	KJ204729		NA
SR_MT02821	MT02821	Enchelyopus cimbrius	Chordata	Actinopterygii	Lotidae	KJ204847		NA
SR_MT02822	MT02822	Agonus cataphractus	Chordata	Actinopterygii	Agonidae	KJ204642		NA
SR_MT02826	MT02826	Microchirus variegatus	Chordata	Actinopterygii	Soleidae	KJ205041		NA
SR_MT02827	MT02827	Microchirus variegatus	Chordata	Actinopterygii	Soleidae	KJ205037		NA
SR_MT02828	MT02828	Microchirus variegatus	Chordata	Actinopterygii	Soleidae	KJ205038		NA
SR_MT02829	MT02829	Scyliorhinus canicula	Chordata	Elasmobranchii	Scyliorhinidae	KJ205190		NA
SR_MT02830	MT02830	Scyliorhinus canicula	Chordata	Elasmobranchii	Scyliorhinidae	KJ205182		NA
SR_MT02831	MT02831	Scyliorhinus canicula	Chordata	Elasmobranchii	Scyliorhinidae	KJ205187		NA
SR_MT02832	MT02832	Leucoraja naevus	Chordata	Elasmobranchii	Rajidae	KJ204947		NA
SR_MT02834	MT02834	Leucoraja naevus	Chordata	Elasmobranchii	Rajidae	KJ204950		NA
SR_MT02835	MT02835	Leucoraja naevus	Chordata	Elasmobranchii	Rajidae	KJ204953		NA
SR_MT02836	MT02836	Leucoraja naevus	Chordata	Elasmobranchii	Rajidae	KJ204946		NA
SR_MT02837	MT02837	Leucoraja naevus	Chordata	Elasmobranchii	Rajidae	KJ204956		NA
SR_MT02838	MT02838	Leucoraja naevus	Chordata	Elasmobranchii	Rajidae	KJ204955		NA
SR_MT02839	MT02839	Trachurus trachurus	Chordata	Actinopterygii	Carangidae	KJ205231		NA
SR_MT02840	MT02840	Trachurus trachurus	Chordata	Actinopterygii	Carangidae	KJ205230		NA
SR_MT02841	MT02841	Trachurus trachurus	Chordata	Actinopterygii	Carangidae	KJ205232		NA
SR_MT02844	MT02844	Lophius budegassa	Chordata	Actinopterygii	Lophiidae	KJ204979		NA
SR_MT02849	MT02849	Lumpenus lampretaeformis	Chordata	Actinopterygii	Stichaeidae	KJ204996		NA
SR_MT02857	MT02857	Scyliorhinus canicula	Chordata	Elasmobranchii	Scyliorhinidae	KJ205183		NA
SR_MT02858	MT02858	Scyliorhinus canicula	Chordata	Elasmobranchii	Scyliorhinidae	KJ205180		NA
SR_MT02859	MT02859	Scyliorhinus canicula	Chordata	Elasmobranchii	Scyliorhinidae	KJ205181		NA
SR_MT02860	MT02860	Galeorhinus galeus	Chordata	Elasmobranchii	Triakidae	KJ204891		NA
SR_MT02861	MT02861	Galeorhinus galeus	Chordata	Elasmobranchii	Triakidae	KJ204890		NA
SR_MT02862	MT02862	Squalus acanthias	Chordata	Elasmobranchii	Squalidae	KJ205208		NA
SR_MT02865	MT02865	Amblyraja radiata	Chordata	Elasmobranchii	Rajidae	KJ204667		NA
SR_MT02868	MT02868	Amblyraja radiata	Chordata	Elasmobranchii	Rajidae	KJ204669		NA
SR_MT02869	MT02869	Raja clavata	Chordata	Elasmobranchii	Rajidae	KJ205151		NA
SR_MT02871	MT02871	Anarhichas lupus	Chordata	Actinopterygii	Anarhichadidae	KJ204697		NA
SR_MT02875	MT02875	Microchirus variegatus	Chordata	Actinopterygii	Soleidae	KJ205042		NA
SR_MT02876	MT02876	Microchirus variegatus	Chordata	Actinopterygii	Soleidae	KJ205036		NA
SR_MT02881	MT02881	Agonus cataphractus	Chordata	Actinopterygii	Agonidae	KJ204643		NA
SR_MT02883	MT02883	Agonus cataphractus	Chordata	Actinopterygii	Agonidae	KJ204640		NA
SR_MT02887	MT02887	Hyperoplus immaculatus	Chordata	Actinopterygii	Ammodytidae	KJ204929		NA
SR_MT02889	MT02889	Hyperoplus immaculatus	Chordata	Actinopterygii	Ammodytidae	KJ204927		NA
SR_MT02890	MT02890	Hyperoplus immaculatus	Chordata	Actinopterygii	Ammodytidae	KJ204931		NA
SR_MT02891	MT02891	Hyperoplus immaculatus	Chordata	Actinopterygii	Ammodytidae	KJ204926		NA
SR_MT02894	MT02894	Trachurus trachurus	Chordata	Actinopterygii	Carangidae	KJ205228		NA
SR_MT02895	MT02895	Mullus surmuletus	Chordata	Actinopterygii	Mullidae	KJ205072		NA
SR_MT02898	MT02898	Raja clavata	Chordata	Elasmobranchii	Rajidae	KJ205150		NA
SR_MT02900	MT02900	Enchelyopus cimbrius	Chordata	Actinopterygii	Lotidae	KJ204846		NA
SR_MT02902	MT02902	Enchelyopus cimbrius	Chordata	Actinopterygii	Lotidae	KJ204848		NA
SR_MT02903	MT02903	Enchelyopus cimbrius	Chordata	Actinopterygii	Lotidae	KJ204845		NA
SR_MT02904	MT02904	Scophthalmus maximus	Chordata	Actinopterygii	Scophthalmidae	KJ205172		NA
SR_MT02905	MT02905	Scophthalmus maximus	Chordata	Actinopterygii	Scophthalmidae	KJ205169		NA
SR_MT02906	MT02906	Solea solea	Chordata	Actinopterygii	Soleidae	KJ205191		NA
SR_MT02908	MT02908	Squalus acanthias	Chordata	Elasmobranchii	Squalidae	KJ205206		NA
SR_MT02913	MT02913	Squalus acanthias	Chordata	Elasmobranchii	Squalidae	KJ205210		NA
SR_MT02914	MT02914	Squalus acanthias	Chordata	Elasmobranchii	Squalidae	KJ205207		NA
SR_MT02923	MT02923	Amblyraja radiata	Chordata	Elasmobranchii	Rajidae	KJ204666		NA
SR_MT02924	MT02924	Anarhichas lupus	Chordata	Actinopterygii	Anarhichadidae	KJ204696		NA
SR_MT02927	MT02927	Molva molva	Chordata	Actinopterygii	Lotidae	KJ205059		NA
SR_MT02928	MT02928	Anarhichas lupus	Chordata	Actinopterygii	Anarhichadidae	KJ204694		NA
SR_MT02929	MT02929	Glyptocephalus cynoglossus	Chordata	Actinopterygii	Pleuronectidae	KJ204903		NA
SR_MT02932	MT02932	Hippoglossus hippoglossus	Chordata	Actinopterygii	Pleuronectidae	KJ204922		NA
SR_MT02935	MT02935	Amblyraja radiata	Chordata	Elasmobranchii	Rajidae	KJ204668		NA
SR_MT02938	MT02938	Mullus surmuletus	Chordata	Actinopterygii	Mullidae	KJ205079		NA
SR_MT02939	MT02939	Aphia minuta	Chordata	Actinopterygii	Gobiidae	KJ204699		NA
SR_MT02940	MT02940	Aphia minuta	Chordata	Actinopterygii	Gobiidae	KJ204701		NA
SR_MT02941	MT02941	Aphia minuta	Chordata	Actinopterygii	Gobiidae	KJ204698		NA
SR_MT02942	MT02942	Aphia minuta	Chordata	Actinopterygii	Gobiidae	KJ204700		NA
SR_MT02943	MT02943	Aphia minuta	Chordata	Actinopterygii	Gobiidae	KJ204702		NA
SR_MT02951	MT02951	Chelidonichthys cuculus	Chordata	Actinopterygii	Triglidae	KJ204776		NA
SR_MT02952	MT02952	Ammodytes marinus	Chordata	Actinopterygii	Ammodytidae	KJ204689		NA
SR_MT02955	MT02955	Hippoglossus hippoglossus	Chordata	Actinopterygii	Pleuronectidae	KJ204923		NA
SR_MT02958	MT02958	Microstomus kitt	Chordata	Actinopterygii	Pleuronectidae	KJ205050		NA
SR_MT02960	MT02960	Trachurus trachurus	Chordata	Actinopterygii	Carangidae	KJ205226		NA
SR_MT02964	MT02964	Lumpenus lampretaeformis	Chordata	Actinopterygii	Stichaeidae	KJ204997		NA
SR_MT02966	MT02966	Solea solea	Chordata	Actinopterygii	Soleidae	KJ205193		NA
SR_MT02967	MT02967	Solea solea	Chordata	Actinopterygii	Soleidae	KJ205196		NA
SR_MT02968	MT02968	Solea solea	Chordata	Actinopterygii	Soleidae	KJ205195		NA
SR_MT02969	MT02969	Solea solea	Chordata	Actinopterygii	Soleidae	KJ205192		NA
SR_MT02970	MT02970	Scophthalmus maximus	Chordata	Actinopterygii	Scophthalmidae	KJ205173		NA
SR_MT02971	MT02971	Scophthalmus maximus	Chordata	Actinopterygii	Scophthalmidae	KJ205171		NA
SR_MT02972	MT02972	Scophthalmus maximus	Chordata	Actinopterygii	Scophthalmidae	KJ205166		NA
SR_MT02973	MT02973	Scophthalmus rhombus	Chordata	Actinopterygii	Scophthalmidae	KJ205176		NA
SR_MT02974	MT02974	Scophthalmus rhombus	Chordata	Actinopterygii	Scophthalmidae	KJ205177		NA
SR_MT02975	MT02975	Scophthalmus rhombus	Chordata	Actinopterygii	Scophthalmidae	KJ205178		NA
SR_MT02977	MT02977	Chelidonichthys lucerna	Chordata	Actinopterygii	Triglidae	KJ204784		NA
SR_MT02979	MT02979	Chelidonichthys lucerna	Chordata	Actinopterygii	Triglidae	KJ204786		NA
SR_MT02980	MT02980	Chelidonichthys lucerna	Chordata	Actinopterygii	Triglidae	KJ204787		NA
SR_MT02981	MT02981	Enchelyopus cimbrius	Chordata	Actinopterygii	Lotidae	KJ204842		NA
SR_MT02982	MT02982	Trisopterus luscus	Chordata	Actinopterygii	Gadidae	KJ205242		NA
SR_MT02983	MT02983	Trisopterus luscus	Chordata	Actinopterygii	Gadidae	KJ205244		NA
SR_MT02986	MT02986	Galeorhinus galeus	Chordata	Elasmobranchii	Triakidae	KJ204892		NA
SR_MT02993	MT02993	Chelidonichthys lucerna	Chordata	Actinopterygii	Triglidae	KJ204788		NA
SR_MT02995	MT02995	Lumpenus lampretaeformis	Chordata	Actinopterygii	Stichaeidae	KJ204999		NA
SR_MT02996	MT02996	Lumpenus lampretaeformis	Chordata	Actinopterygii	Stichaeidae	KJ204998		NA
SR_MT02998	MT02998	Ammodytes marinus	Chordata	Actinopterygii	Ammodytidae	KJ204693		NA
SR_MT03001	MT03001	Glyptocephalus cynoglossus	Chordata	Actinopterygii	Pleuronectidae	KJ204901		NA
SR_MT03002	MT03002	Amblyraja radiata	Chordata	Elasmobranchii	Rajidae	KJ204664		NA
SR_MT03003	MT03003	Amblyraja radiata	Chordata	Elasmobranchii	Rajidae	KJ204665		NA
SR_MT03006	MT03006	Glyptocephalus cynoglossus	Chordata	Actinopterygii	Pleuronectidae	KJ204912		NA
SR_MT03007	MT03007	Ammodytes marinus	Chordata	Actinopterygii	Ammodytidae	KJ204676		NA
SR_MT03008	MT03008	Ammodytes marinus	Chordata	Actinopterygii	Ammodytidae	KJ204690		NA
SR_MT03010	MT03010	Ammodytes marinus	Chordata	Actinopterygii	Ammodytidae	KJ204681		NA
SR_MT03011	MT03011	Ammodytes marinus	Chordata	Actinopterygii	Ammodytidae	KJ204692		NA
SR_MT03012	MT03012	Argentina sphyraena	Chordata	Actinopterygii	Argentinidae	KJ204720		NA
SR_MT03013	MT03013	Argentina sphyraena	Chordata	Actinopterygii	Argentinidae	KJ204716		NA
SR_MT03014	MT03014	Argentina sphyraena	Chordata	Actinopterygii	Argentinidae	KJ204717		NA
SR_MT03015	MT03015	Argentina sphyraena	Chordata	Actinopterygii	Argentinidae	KJ204713		NA
SR_MT03017	MT03017	Argentina sphyraena	Chordata	Actinopterygii	Argentinidae	KJ204715		NA
SR_MT03018	MT03018	Argentina sphyraena	Chordata	Actinopterygii	Argentinidae	KJ204719		NA
SR_MT03027	MT03027	Chelidonichthys lucerna	Chordata	Actinopterygii	Triglidae	KJ204785		NA
SR_MT03030	MT03030	Echiichthys vipera	Chordata	Actinopterygii	Trachinidae	KJ204832		NA
SR_MT03031	MT03031	Echiichthys vipera	Chordata	Actinopterygii	Trachinidae	KJ204835		NA
SR_MT03032	MT03032	Echiichthys vipera	Chordata	Actinopterygii	Trachinidae	KJ204837		NA
SR_MT03034	MT03034	Echiichthys vipera	Chordata	Actinopterygii	Trachinidae	KJ204833		NA
SR_MT03037	MT03037	Glyptocephalus cynoglossus	Chordata	Actinopterygii	Pleuronectidae	KJ204910		NA
SR_MT03038	MT03038	Glyptocephalus cynoglossus	Chordata	Actinopterygii	Pleuronectidae	KJ204914		NA
SR_MT03039	MT03039	Glyptocephalus cynoglossus	Chordata	Actinopterygii	Pleuronectidae	KJ204915		NA
SR_MT03047	MT03047	Hippoglossus hippoglossus	Chordata	Actinopterygii	Pleuronectidae	KJ204924		NA
SR_MT03053	MT03053	Eledone cirrhosa	Mollusca	Cephalopoda	Eledonidae	KM517894		NA
SR_MT03054	MT03054	Eledone cirrhosa	Mollusca	Cephalopoda	Eledonidae	KM517895		NA
SR_MT03055	MT03055	Eledone cirrhosa	Mollusca	Cephalopoda	Eledonidae	KM517896		NA
SR_MT03056	MT03056	Eledone cirrhosa	Mollusca	Cephalopoda	Eledonidae	KM517897		NA
SR_MT03057	MT03057	Loligo vulgaris	Mollusca	Cephalopoda	Loliginidae	KM517926		NA
SR_MT03058	MT03058	Loligo vulgaris	Mollusca	Cephalopoda	Loliginidae	KM517928		NA
SR_MT03059	MT03059	Loligo forbesii	Mollusca	Cephalopoda	Loliginidae	KM517919		NA
SR_MT03060	MT03060	Loligo forbesii	Mollusca	Cephalopoda	Loliginidae	KM517918		NA
SR_MT03061	MT03061	Loligo vulgaris	Mollusca	Cephalopoda	Loliginidae	KM517927		NA
SR_MT03062	MT03062	Rossia macrosoma	Mollusca	Cephalopoda	Sepiolidae	KM517930		NA
SR_MT03063	MT03063	Rossia macrosoma	Mollusca	Cephalopoda	Sepiolidae	KM517931		NA
SR_MT03064	MT03064	Rossia macrosoma	Mollusca	Cephalopoda	Sepiolidae	KM517932		NA
SR_MT03065	MT03065	Rossia macrosoma	Mollusca	Cephalopoda	Sepiolidae	KM517933		NA
SR_MT03066	MT03066	Rossia macrosoma	Mollusca	Cephalopoda	Sepiolidae	KM517934		NA
SR_MT03067	MT03067	Sepia elegans	Mollusca	Cephalopoda	Sepiidae	KM517939		NA
SR_MT03068	MT03068	Sepia elegans	Mollusca	Cephalopoda	Sepiidae	KM517937		NA
SR_MT03069	MT03069	Sepiola tridens	Mollusca	Cephalopoda	Sepiolidae	KM517963		NA
SR_MT03070	MT03070	Sepiola tridens	Mollusca	Cephalopoda	Sepiolidae	KM517962		NA
SR_MT03071	MT03071	Sepiola tridens	Mollusca	Cephalopoda	Sepiolidae	KM517961		NA
SR_MT03072	MT03072	Sepiola tridens	Mollusca	Cephalopoda	Sepiolidae	KM517960		NA
SR_MT03073	MT03073	Sepiola tridens	Mollusca	Cephalopoda	Sepiolidae	KM517959		NA
SR_MT03074	MT03074	Sepiola tridens	Mollusca	Cephalopoda	Sepiolidae	KM517958		NA
SR_MT03075	MT03075	Todarodes sagittatus	Mollusca	Cephalopoda	Ommastrephidae	KM517965		NA
SR_MT03076	MT03076	Todarodes sagittatus	Mollusca	Cephalopoda	Ommastrephidae	KM517964		NA
SR_MT03077	MT03077	Todaropsis eblanae	Mollusca	Cephalopoda	Ommastrephidae	KM517972		NA
SR_MT03080	MT03080	Todaropsis eblanae	Mollusca	Cephalopoda	Ommastrephidae	KM517969		NA
SR_MT03081	MT03081	Todaropsis eblanae	Mollusca	Cephalopoda	Ommastrephidae	KM517970		NA
SR_MT03082	MT03082	Todaropsis eblanae	Mollusca	Cephalopoda	Ommastrephidae	KM517971		NA
SR_MT03084	MT03084	Todaropsis eblanae	Mollusca	Cephalopoda	Ommastrephidae	KM517966		NA
SR_MT03085	MT03085	Todaropsis eblanae	Mollusca	Cephalopoda	Ommastrephidae	KM517967		NA
NC599_MT03230	MT03230	Hyas araneus	Arthropoda	Malacostraca	Oregoniidae	KT209456	Senckenberg, November 2010; 24.11.2010, 13:58; 54°8,523'N; 7°53,798'E; Tiefe Rinne Helgolan, Baumkurre	Michael Raupach
NC602_MT03271	MT03271	Hyperia galba	Arthropoda	Malacostraca	Hyperiidae	No DNA	WH345 St. 577 (28.07.2011)	Hermann Neumann
NC604_MT03273	MT03273	Hyperia galba	Arthropoda	Malacostraca	Hyperiidae	No DNA	WH345 St. 581 (28.07.2011)	Hermann Neumann
NC605_MT03274	MT03274	Hyperia galba	Arthropoda	Malacostraca	Hyperiidae	No DNA	WH345 St. 581 (28.07.2011)	Hermann Neumann
NC606_MT03275	MT03275	Hyperia galba	Arthropoda	Malacostraca	Hyperiidae	No DNA	WH345 St. 581 (28.07.2011)	Hermann Neumann
MT_3365	MT03365	Ophiothrix fragilis	Echinodermata	Ophiuroidea	Ophiotrichidae	KX459038	WH345 Station 571	Hermann Neumann
MT_3366	MT03366	Ophiothrix fragilis	Echinodermata	Ophiuroidea	Ophiotrichidae	KX459037	WH345 Station 571	Hermann Neumann
MT_3367	MT03367	Ophiothrix fragilis	Echinodermata	Ophiuroidea	Ophiotrichidae	KX459036	WH345 Station 571	Hermann Neumann
MT_3368	MT03368	Ophiothrix fragilis	Echinodermata	Ophiuroidea	Ophiotrichidae	KX459033	WH345 Station 571	Hermann Neumann
MT_3369A	MT03369	Ophiothrix fragilis	Echinodermata	Ophiuroidea	Ophiotrichidae	KX459032	WH345 Station 574	Hermann Neumann
MT_3370A	MT03370	Ophiothrix fragilis	Echinodermata	Ophiuroidea	Ophiotrichidae	No DNA	WH345 Station 574	Hermann Neumann
MT_3373	MT03373	Ophiopholis aculeata	Echinodermata	Ophiuroidea	Ophiopholidae	KX459024	WH345 Station 637, Box B	Hermann Neumann
MT_3374	MT03374	Ophiopholis aculeata	Echinodermata	Ophiuroidea	Ophiopholidae	KX459023	WH345 Station 637, Box B	Hermann Neumann
MT_3375	MT03375	Ophiopholis aculeata	Echinodermata	Ophiuroidea	Ophiopholidae	KX459018	WH345 Station 637, Box B	Hermann Neumann
MT_3376	MT03376	Ophiura albida	Echinodermata	Ophiuroidea	Ophiotrichidae	KX459045	WH345 Station 571	Hermann Neumann
MT_3377	MT03377	Ophiura albida	Echinodermata	Ophiuroidea	Ophiotrichidae	KX459047	WH345 Station 571	Hermann Neumann
MT_3378	MT03378	Ophiura albida	Echinodermata	Ophiuroidea	Ophiotrichidae	KX459040	WH345 Station 627, Box M	Hermann Neumann
MT_3379	MT03379	Ophiura albida	Echinodermata	Ophiuroidea	Ophiotrichidae	KX459048	WH345 Station 627, Box M	Hermann Neumann
MT_3380	MT03380	Ophiura albida	Echinodermata	Ophiuroidea	Ophiotrichidae	KX459044	WH345 Station 627, Box M	Hermann Neumann
MT_3381	MT03381	Ophiura albida	Echinodermata	Ophiuroidea	Ophiotrichidae	KX459051	WH345 Station 627, Box M	Hermann Neumann
MT_3382	MT03382	Ophiura albida	Echinodermata	Ophiuroidea	Ophiotrichidae	KX459046	WH345 Station 632	Hermann Neumann
MT_3385A	MT03385	Ophiura albida	Echinodermata	Ophiuroidea	Ophiotrichidae	KX459049	WH345 Station 632	Hermann Neumann
MT_3386A	MT03386	Ophiura albida	Echinodermata	Ophiuroidea	Ophiotrichidae	KX459043	WH345 Station 632	Hermann Neumann
MT_3387	MT03387	Ophiura ophiura	Echinodermata	Ophiuroidea	Ophiotrichidae	KX459076	WH345 Station 624, Box M	Hermann Neumann
MT_3388	MT03388	Amphiura chiajei	Echinodermata	Ophiuroidea	Amphiuridae	KX458805	WH345 Station 617, Box L	Hermann Neumann
MT_3389	MT03389	Amphiura filiformis	Echinodermata	Ophiuroidea	Amphiuridae	KX458817	WH345 Station 631	Hermann Neumann
MT_3390	MT03390	Amphiura filiformis	Echinodermata	Ophiuroidea	Amphiuridae	KX458823	WH345 Station 631	Hermann Neumann
MT_3391	MT03391	Amphiura filiformis	Echinodermata	Ophiuroidea	Amphiuridae	KX458810	WH345 Station 631	Hermann Neumann
MT_3392	MT03392	Amphiura filiformis	Echinodermata	Ophiuroidea	Amphiuridae	KX458824	WH345 Station 631	Hermann Neumann
MT_3393	MT03393	Amphiura filiformis	Echinodermata	Ophiuroidea	Amphiuridae	KX458816	WH345 Station 631	Hermann Neumann
MT_3394	MT03394	Ophiopholis aculeata	Echinodermata	Ophiuroidea	Ophiopholidae	KX459019	WH345 Station 620, Box L	Hermann Neumann
MT_3395	MT03395	Ophiopholis aculeata	Echinodermata	Ophiuroidea	Ophiopholidae	KX459020	WH345 Station 620, Box L	Hermann Neumann
MT_3396	MT03396	Ophiopholis aculeata	Echinodermata	Ophiuroidea	Ophiopholidae	KX459016	WH345 Station 620, Box L	Hermann Neumann
MT_3397	MT03397	Ophiopholis aculeata	Echinodermata	Ophiuroidea	Ophiopholidae	KX459021	WH345 Station 620, Box L	Hermann Neumann
MT_3399	MT03399	Ophiocten affinis	Echinodermata	Ophiuroidea	Ophiuridae	KX459013	WH345 Station 599, Box C	Hermann Neumann
MT_3400	MT03400	Ophiocten affinis	Echinodermata	Ophiuroidea	Ophiuridae	KX459014	WH345 Station 599, Box C	Hermann Neumann
NC608_MT03510	MT03510	Nephrops norvegicus	Arthropoda	Malacostraca	Nephropidae	No DNA	Gullmarsfjord, Lysekil, Sweden	Inga Mohrbeck
NC609_MT03511	MT03511	Siriella armata	Arthropoda	Malacostraca	Mysidae	KT208882	Helgoland 14.08.2008	Holger Bäcker
NC610_MT03512	MT03512	Siriella armata	Arthropoda	Malacostraca	Mysidae	KT209049	Helgoland 14.08.2008	Holger Bäcker
NC611_MT03513	MT03513	Siriella armata	Arthropoda	Malacostraca	Mysidae	KT208432	Helgoland 14.08.2008	Holger Bäcker
NC612_MT03514	MT03514	Siriella armata	Arthropoda	Malacostraca	Mysidae	KT208993	Helgoland 14.08.2008	Holger Bäcker
NC613_MT03515	MT03515	Siriella armata	Arthropoda	Malacostraca	Mysidae	KT208870	Helgoland 14.08.2008	Holger Bäcker
NC614_MT03516	MT03516	Siriella armata	Arthropoda	Malacostraca	Mysidae	KT208944	Helgoland 14.08.2008	Holger Bäcker
MT_3551	MT03551	Ophiocten affinis	Echinodermata	Ophiuroidea	Ophiuridae	KX459005	WH345 Station 599, Box C	Hermann Neumann
MT_3552	MT03552	Ophiocten affinis	Echinodermata	Ophiuroidea	Ophiuridae	KX459006	WH345 Station 599, Box C	Hermann Neumann
MT_3553	MT03553	Ophiocten affinis	Echinodermata	Ophiuroidea	Ophiuridae	KX459007	WH345 Station 599, Box C	Hermann Neumann
MT_3554	MT03554	Ophiocten affinis	Echinodermata	Ophiuroidea	Ophiuridae	KX459008	WH345 Station 617, Box L	Hermann Neumann
MT_3555	MT03555	Ophiocten affinis	Echinodermata	Ophiuroidea	Ophiuridae	KX459009	WH345 Station 617, Box L	Hermann Neumann
MT_3556	MT03556	Ophiocten affinis	Echinodermata	Ophiuroidea	Ophiuridae	KX459010	WH345 Station 624, Box M	Hermann Neumann
MT_3557	MT03557	Ophiocten affinis	Echinodermata	Ophiuroidea	Ophiuridae	KX459011	WH345 Station 624, Box M	Hermann Neumann
MT_3558	MT03558	Ophiocten affinis	Echinodermata	Ophiuroidea	Ophiuridae	KX459012	WH345 Station 624, Box M	Hermann Neumann
MT_3559	MT03559	Ophiocten affinis	Echinodermata	Ophiuroidea	Ophiuridae	KX459015	WH345 Station 624, Box M	Hermann Neumann
SR_MT03563	MT03563	Brissopsis lyrifera	Echinodermata	Echinoidea	Brissidae	KX458905	WH345 Station 577	Hermann Neumann
SR_MT03566	MT03566	Brissopsis lyrifera	Echinodermata	Echinoidea	Brissidae	KX458908	WH345 Station 577	Hermann Neumann
SR_MT03567	MT03567	Brissopsis lyrifera	Echinodermata	Echinoidea	Brissidae	KX458907	WH345 Station 577	Hermann Neumann
SR_MT03568	MT03568	Echinocardium flavescens	Echinodermata	Echinoidea	Loveniidae	KX458937	WH345 Station 577	Hermann Neumann
SR_MT03569	MT03569	Echinocardium flavescens	Echinodermata	Echinoidea	Loveniidae	KX458953	WH345 Station 577	Hermann Neumann
SR_MT03571	MT03571	Echinocardium flavescens	Echinodermata	Echinoidea	Loveniidae	KX458939	WH345 Station 577	Hermann Neumann
SR_MT03572	MT03572	Echinocardium flavescens	Echinodermata	Echinoidea	Loveniidae	KX458951	WH345 Station 577	Hermann Neumann
SR_MT03573	MT03573	Echinocardium cordatum	Echinodermata	Echinoidea	Loveniidae	KX458929	WH345 Station 577	Hermann Neumann
SR_MT03574	MT03574	Brissopsis lyrifera	Echinodermata	Echinoidea	Brissidae	KX458914	WH345 Station 577	Hermann Neumann
SR_MT03575	MT03575	Echinocardium cordatum	Echinodermata	Echinoidea	Loveniidae	KX458932	WH345 Station 577	Hermann Neumann
MT_3577	MT03577	Asteronyx loveni	Echinodermata	Ophiuroidea	Asteronychidae	KX458865	WH345 Station 613, Box L	Hermann Neumann
NC80_MT03578	MT03578	Asterias rubens	Echinodermata	Asteroidea	Asteriidae	KX458861	WH345 Station 637, Box B	Hermann Neumann
NC81_MT03579	MT03579	Asterias rubens	Echinodermata	Asteroidea	Asteriidae	KX458860	WH345 Station 637, Box B	Hermann Neumann
NC82_MT03580	MT03580	Asterias rubens	Echinodermata	Asteroidea	Asteriidae	KX458834	WH345 Station 637, Box B	Hermann Neumann
NC83_MT03581	MT03581	Asterias rubens	Echinodermata	Asteroidea	Asteriidae	KX458837	WH345 Station 637, Box B	Hermann Neumann
NC84_MT03582	MT03582	Asterias rubens	Echinodermata	Asteroidea	Asteriidae	KX458835	WH345 Station 637, Box B	Hermann Neumann
NC13_MT03584	MT03584	Luidia sarsii	Echinodermata	Asteroidea	Luidiidae	KX459003	WH345 Station 574	Hermann Neumann
NC14_MT03585	MT03585	Luidia sarsii	Echinodermata	Asteroidea	Luidiidae	KX458993	WH345 Station 574	Hermann Neumann
NC85_MT03586	MT03586	Luidia sarsii	Echinodermata	Asteroidea	Luidiidae	KX458994	WH345 Station 574	Hermann Neumann
NC86_MT03587	MT03587	Luidia sarsii	Echinodermata	Asteroidea	Luidiidae	KX458991	WH345 Station 574	Hermann Neumann
NC87_MT03588	MT03588	Luidia sarsii	Echinodermata	Asteroidea	Luidiidae	KX459002	WH345 Station 574	Hermann Neumann
NC15_MT03589	MT03589	Stichastrella rosea	Echinodermata	Asteroidea	Stichasteridae	No DNA	WH345 Station 617, Box L	Hermann Neumann
MT_3591	MT03591	Asteronyx loveni	Echinodermata	Ophiuroidea	Asteronychidae	KX458867	WH345 Station 618, Box L	Hermann Neumann
MT_3593	MT03593	Asteronyx loveni	Echinodermata	Ophiuroidea	Asteronychidae	KX458866	WH345 Station 619, Box L	Hermann Neumann
MT_3594	MT03594	Asteronyx loveni	Echinodermata	Ophiuroidea	Asteronychidae	KX458864	WH345 Station 619, Box L	Hermann Neumann
MT_3597	MT03597	Ophiura ophiura	Echinodermata	Ophiuroidea	Ophiotrichidae	KX459057	WH345 Station 642, Box B	Hermann Neumann
MT_3598	MT03598	Ophiura ophiura	Echinodermata	Ophiuroidea	Ophiotrichidae	KX459058	WH345 Station 642, Box B	Hermann Neumann
MT_3599	MT03599	Ophiura ophiura	Echinodermata	Ophiuroidea	Ophiotrichidae	KX459056	WH345 Station 642, Box B	Hermann Neumann
MT_3600	MT03600	Ophiura ophiura	Echinodermata	Ophiuroidea	Ophiotrichidae	KX459077	WH345 Station 642, Box B	Hermann Neumann
MT_3602	MT03602	Ophiura ophiura	Echinodermata	Ophiuroidea	Ophiotrichidae	KX459055	WH345 Station 633	Hermann Neumann
MT_3603	MT03603	Ophiura ophiura	Echinodermata	Ophiuroidea	Ophiotrichidae	KX459060	WH345 Station 633	Hermann Neumann
MT_3604	MT03604	Ophiura ophiura	Echinodermata	Ophiuroidea	Ophiotrichidae	KX459078	WH345 Station 633	Hermann Neumann
MT_3605	MT03605	Ophiura ophiura	Echinodermata	Ophiuroidea	Ophiotrichidae	KX459079	WH345 Station 633	Hermann Neumann
MT_3606	MT03606	Ophiura ophiura	Echinodermata	Ophiuroidea	Ophiotrichidae	KX459080	WH345 Station 633	Hermann Neumann
NC18_MT03608	MT03608	Henricia sanguinolenta	Echinodermata	Asteroidea	Echinasteridae	No DNA	WH345 Station 642, Box B	Hermann Neumann
NC89_MT03610	MT03610	Henricia sanguinolenta	Echinodermata	Asteroidea	Echinasteridae	No DNA	WH345 Station 619, Box L	Hermann Neumann
NC90_MT03611	MT03611	Stichastrella rosea	Echinodermata	Asteroidea	Stichasteridae	KX459109	WH345 Station 619, Box L	Hermann Neumann
NC91_MT03612	MT03612	Stichastrella rosea	Echinodermata	Asteroidea	Stichasteridae	KX459110	WH345 Station 619, Box L	Hermann Neumann
NC92_MT03613	MT03613	Henricia sanguinolenta	Echinodermata	Asteroidea	Echinasteridae	No DNA	WH345 Station 619, Box L	Hermann Neumann
NC93_MT03614	MT03614	Astropecten irregularis 2	Echinodermata	Asteroidea	Astropectinidae	KX458885	WH345 Station 633	Hermann Neumann
NC94_MT03615	MT03615	Astropecten irregularis 2	Echinodermata	Asteroidea	Astropectinidae	KX458891	WH345 Station 633	Hermann Neumann
NC95_MT03616	MT03616	Astropecten irregularis 2	Echinodermata	Asteroidea	Astropectinidae	KX458882	WH345 Station 633	Hermann Neumann
NC96_MT03617	MT03617	Astropecten irregularis 2	Echinodermata	Asteroidea	Astropectinidae	KX458883	WH345 Station 633	Hermann Neumann
NC97_MT03618	MT03618	Astropecten irregularis 2	Echinodermata	Asteroidea	Astropectinidae	KX458884	WH345 Station 633	Hermann Neumann
NC98_MT03619	MT03619	Astropecten irregularis 2	Echinodermata	Asteroidea	Astropectinidae	KX458888	WH345 Station 572	Hermann Neumann
NC99_MT03620	MT03620	Astropecten irregularis 2	Echinodermata	Asteroidea	Astropectinidae	KX458890	WH345 Station 572	Hermann Neumann
NC100_MT03621	MT03621	Astropecten irregularis 2	Echinodermata	Asteroidea	Astropectinidae	KX458876	WH345 Station 572	Hermann Neumann
NC101_MT03622	MT03622	Astropecten irregularis 2	Echinodermata	Asteroidea	Astropectinidae	KX458892	WH345 Station 572	Hermann Neumann
NC102_MT03623	MT03623	Astropecten irregularis 2	Echinodermata	Asteroidea	Astropectinidae	KX458901	WH345 Station 572	Hermann Neumann
NC103_MT03624	MT03624	Astropecten irregularis 2	Echinodermata	Asteroidea	Astropectinidae	KX458886	WH345 Station 572	Hermann Neumann
NC104_MT03625	MT03625	Asterias rubens	Echinodermata	Asteroidea	Asteriidae	No DNA	WH345 Station 633	Hermann Neumann
NC105_MT03626	MT03626	Asterias rubens	Echinodermata	Asteroidea	Asteriidae	KX458854	WH345 Station 633	Hermann Neumann
NC106_MT03627	MT03627	Asterias rubens	Echinodermata	Asteroidea	Asteriidae	No DNA	WH345 Station 633	Hermann Neumann
NC107_MT03628	MT03628	Asterias rubens	Echinodermata	Asteroidea	Asteriidae	KX458853	WH345 Station 633	Hermann Neumann
NC108_MT03629	MT03629	Asterias rubens	Echinodermata	Asteroidea	Asteriidae	KX458852	WH345 Station 633	Hermann Neumann
SR_MT03630	MT03630	Echinocardium cordatum	Echinodermata	Echinoidea	Loveniidae	KX458936	WH345 Station 571	Hermann Neumann
SR_MT03631	MT03631	Echinocardium cordatum	Echinodermata	Echinoidea	Loveniidae	KX458923	WH345 Station 571	Hermann Neumann
SR_MT03632	MT03632	Echinocardium cordatum	Echinodermata	Echinoidea	Loveniidae	KX458931	WH345 Station 571	Hermann Neumann
SR_MT03634	MT03634	Echinocardium cordatum	Echinodermata	Echinoidea	Loveniidae	KX458926	WH345 Station 571	Hermann Neumann
MT_3635	MT03635	Amphiura chiajei	Echinodermata	Ophiuroidea	Amphiuridae	KX458806	Gullmarsfjord, Schweden August 2011	NA
MT_3636	MT03636	Amphiura chiajei	Echinodermata	Ophiuroidea	Amphiuridae	KX458804	Gullmarsfjord, Schweden August 2011	NA
MT_3637	MT03637	Amphiura chiajei	Echinodermata	Ophiuroidea	Amphiuridae	KX458803	Gullmarsfjord, Schweden August 2011	NA
MT_3639	MT03639	Amphiura filiformis	Echinodermata	Ophiuroidea	Amphiuridae	KX458822	Gullmarsfjord, Schweden August 2011	Karin Boos
MT_3640	MT03640	Amphiura filiformis	Echinodermata	Ophiuroidea	Amphiuridae	KX458825	Gullmarsfjord, Schweden August 2011	Karin Boos
NC109_MT03641	MT03641	Hippasteria phrygiana	Echinodermata	Asteroidea	Goniasteridae	KX458970	WH345 Box B	Thomas Knebelsberger
NC110_MT03642	MT03642	Hippasteria phrygiana	Echinodermata	Asteroidea	Goniasteridae	KX458971	WH345 Box B	Thomas Knebelsberger
NC111_MT03643	MT03643	Hippasteria phrygiana	Echinodermata	Asteroidea	Goniasteridae	KX458973	WH345 Box B	Thomas Knebelsberger
NC112_MT03644	MT03644	Hippasteria phrygiana	Echinodermata	Asteroidea	Goniasteridae	KX458972	WH345 Box B	Thomas Knebelsberger
NC113_MT03732	MT03732	Asterias rubens	Echinodermata	Asteroidea	Asteriidae	KX458848	Gullmarsfjord, Schweden August 2011	Hermann Neumann
NC114_MT03733	MT03733	Asterias rubens	Echinodermata	Asteroidea	Asteriidae	KX458843	Gullmarsfjord, Schweden August 2011	Hermann Neumann
NC115_MT03734	MT03734	Asterias rubens	Echinodermata	Asteroidea	Asteriidae	KX458842	Gullmarsfjord, Schweden August 2011	Hermann Neumann
NC116_MT03735	MT03735	Asterias rubens	Echinodermata	Asteroidea	Asteriidae	KX458841	Gullmarsfjord, Schweden August 2011	Hermann Neumann
SR_MT03737	MT03737	Amphiura chiajei	Echinodermata	Ophiuroidea	Amphiuridae	KX459090	Senckenberg Juli/August 2010, St. Raupach#28 (Türkay)	Silke Laakmann
SR_MT03738	MT03738	Amphiura filiformis	Echinodermata	Ophiuroidea	Amphiuridae	KX459091	Senckenberg Juli/August 2010, St. Raupach#28 (Türkay)	Silke Laakmann
SR_MT03739	MT03739	Amphiura filiformis	Echinodermata	Ophiuroidea	Amphiuridae	KX459092	Senckenberg Juli/August 2010, St. Raupach#28 (Türkay)	Silke Laakmann
SR_MT03740	MT03740	Amphiura filiformis	Echinodermata	Ophiuroidea	Amphiuridae	KX459094	Senckenberg Juli/August 2010, St. Raupach#28 (Türkay)	Silke Laakmann
NC117_MT03741	MT03741	Asterias rubens	Echinodermata	Asteroidea	Asteriidae	KX458840	Senckenberg Juli/August 2010, St. Raupach#28 (Türkay)	Silke Laakmann
NC118_MT03742	MT03742	Asterias rubens	Echinodermata	Asteroidea	Asteriidae	KX458839	Senckenberg Juli/August 2010, St. Raupach#28 (Türkay)	Silke Laakmann
NC119_MT03743	MT03743	Asterias rubens	Echinodermata	Asteroidea	Asteriidae	KX458838	Senckenberg Juli/August 2010, St. Raupach#28 (Türkay)	Silke Laakmann
NC120_MT03744	MT03744	Asterias rubens	Echinodermata	Asteroidea	Asteriidae	KX458855	Senckenberg Juli/August 2010, St. Raupach#28 (Türkay)	Silke Laakmann
NC121_MT03745	MT03745	Asterias rubens	Echinodermata	Asteroidea	Asteriidae	KX458858	Senckenberg Juli/August 2010, St. Raupach#28 (Türkay)	Silke Laakmann
NC122_MT03746	MT03746	Asterias rubens	Echinodermata	Asteroidea	Asteriidae	KX458856	Gullmarsfjord, Schweden August 2011	Hermann Neumann
NC618_MT03923	MT03923	Hyperia galba	Arthropoda	Malacostraca	Hyperiidae	No DNA	Nord-Island, 66°07,272 N, 22°55,980 W	Silke Laakmann
NC619_MT03924	MT03924	Hyperia galba	Arthropoda	Malacostraca	Hyperiidae	No DNA	Nord-Island, 66°07,272 N, 22°55,980 W	Silke Laakmann
NC621_MT03952	MT03952	Gammarellus homari	Arthropoda	Malacostraca	Gammarellidae	KT209372		Michael Raupach
NC623_MT03954	MT03954	Gammarellus homari	Arthropoda	Malacostraca	Gammarellidae	KT209195		Michael Raupach
NC626_MT04033	MT04033	Liocarcinus depurator	Arthropoda	Malacostraca	Polybiidae	KT208504	Tiefe Rinne Helgoland (FK Senckenberg: 54°8,523 N, 7°53,798 E; 24.11.2010	Michael Raupach
NC627_MT04034	MT04034	Liocarcinus depurator	Arthropoda	Malacostraca	Polybiidae	KT209461	Tiefe Rinne Helgoland (FK Senckenberg: 54°8,523 N, 7°53,798 E; 24.11.2010	Michael Raupach
NC628_MT04035	MT04035	Liocarcinus depurator	Arthropoda	Malacostraca	Polybiidae	KT209206	Tiefe Rinne Helgoland (FK Senckenberg: 54°8,523 N, 7°53,798 E; 24.11.2010	Michael Raupach
NC630_MT04037	MT04037	Liocarcinus depurator	Arthropoda	Malacostraca	Polybiidae	KT208758	Tiefe Rinne Helgoland (FK Senckenberg: 54°8,523 N, 7°53,798 E; 24.11.2010	Michael Raupach
NC634_MT04041	MT04041	Pisidia longicornis	Arthropoda	Malacostraca	Porcellanidae	No DNA	WH 345 Station 634 13.08.2011	Michael Raupach
NC635_MT04042	MT04042	Pisidia longicornis	Arthropoda	Malacostraca	Porcellanidae	KT208778	WH 345 Station 634 13.08.2011	Michael Raupach
NC636_MT04043	MT04043	Pisidia longicornis	Arthropoda	Malacostraca	Porcellanidae	KT209156	WH 345 Station 634 13.08.2011	Michael Raupach
NC637_MT04044	MT04044	Pisidia longicornis	Arthropoda	Malacostraca	Porcellanidae	KT208910	WH 345 Station 634 13.08.2011	Michael Raupach
NC638_MT04045	MT04045	Pisidia longicornis	Arthropoda	Malacostraca	Porcellanidae	KT209357	WH 345 Station 634 13.08.2011	Michael Raupach
NC639_MT04046	MT04046	Pisidia longicornis	Arthropoda	Malacostraca	Porcellanidae	KT208732	WH 345 Station 634 13.08.2011	Michael Raupach
NC640_MT04047	MT04047	Pisidia longicornis	Arthropoda	Malacostraca	Porcellanidae	KT208469	WH 345 Station 634 13.08.2011	Michael Raupach
NC641_MT04048	MT04048	Pisidia longicornis	Arthropoda	Malacostraca	Porcellanidae	KT208906	WH 345 Station 634 13.08.2011	Michael Raupach
NC642_MT04061	MT04061	Philocheras bispinosisus	Arthropoda	Malacostraca	Crangonidae	KT208980	WH345, Box L, St. 610	Hermann Neumann
NC643_MT04062	MT04062	Philocheras bispinosisus	Arthropoda	Malacostraca	Crangonidae	KT209427	WH345, Box L, St. 610	Hermann Neumann
NC645_MT04070	MT04070	Ebalia cranchii	Arthropoda	Malacostraca	Leucosiidae	KT208999	WH345, Box L, St. 613	Hermann Neumann
NC646_MT04071	MT04071	Galathea intermedia	Arthropoda	Malacostraca	Galatheidae	KT209491	WH345, Box L, St. 588	Hermann Neumann
NC647_MT04072	MT04072	Nephrops norvegicus	Arthropoda	Malacostraca	Nephropidae	KT208922	WH345, Box C, St. 596, 01.08.2011	Hermann Neumann
NC648_MT04075	MT04075	Goneplax rhomboides	Arthropoda	Malacostraca	Goneplacidae	KT209298	WH345, St. 576, 28.07.2011	Hermann Neumann
NC649_MT04076	MT04076	Goneplax rhomboides	Arthropoda	Malacostraca	Goneplacidae	KT208413	WH345, St. 576, 28.07.2011	Hermann Neumann
NC654_MT04081	MT04081	Philocheras bispinosisus	Arthropoda	Malacostraca	Crangonidae	KT209450	WH345, Box C, St. 585/588	Hermann Neumann
NC656_MT04083	MT04083	Philocheras bispinosisus	Arthropoda	Malacostraca	Crangonidae	KT209389	WH345, Box C, St. 585/588	Hermann Neumann
NC657_MT04084	MT04084	Philocheras bispinosisus	Arthropoda	Malacostraca	Crangonidae	KT209185	WH345, Box C, St. 585/588	Hermann Neumann
NC658_MT04090	MT04090	Schistomysis kervillei	Arthropoda	Malacostraca	Mysidae	KT208391	WH345, Box C, St. 589, 31.07.2011	Hermann Neumann
NC659_MT04091	MT04091	Schistomysis kervillei	Arthropoda	Malacostraca	Mysidae	KT208923	WH345, Box C, St. 589, 31.07.2011	Hermann Neumann
NC660_MT04092	MT04092	Schistomysis kervillei	Arthropoda	Malacostraca	Mysidae	KT209343	WH345, Box C, St. 589, 31.07.2011	Hermann Neumann
NC661_MT04093	MT04093	Schistomysis kervillei	Arthropoda	Malacostraca	Mysidae	KT208730	WH345, Box C, St. 589, 31.07.2011	Hermann Neumann
NC662_MT04094	MT04094	Nephrops norvegicus	Arthropoda	Malacostraca	Nephropidae	KT208599	WH345, Box C, St. 583	Hermann Neumann
NC663_MT04095	MT04095	Goneplax rhomboides	Arthropoda	Malacostraca	Goneplacidae	KT209383	WH345, St. ?	Hermann Neumann
NC664_MT04096	MT04096	Hyas coarctatus	Arthropoda	Malacostraca	Oregoniidae	No DNA	WH345, St. 575	Hermann Neumann
NC665_MT04097	MT04097	Goneplax rhomboides	Arthropoda	Malacostraca	Goneplacidae	KT208720	WH345, St. 631, 37F4, 13.08.2011	Hermann Neumann
NC666_MT04098	MT04098	Cancer pagurus	Arthropoda	Malacostraca	Cancridae	KT208404	WH345, Box D, St. 649	Michael Raupach
NC668_MT04102	MT04102	Argentina silus	Chordata	Actinopterygii	Argentinidae	KJ204703	Helgoland, Nordsee 7.5.12	Michael Raupach
NC669_MT04103	MT04103	Argentina silus	Chordata	Actinopterygii	Argentinidae	KJ204704	Helgoland, Nordsee 7.5.12	Michael Raupach
SR_MT04110	MT04110	Chelidonichthys cuculus	Chordata	Actinopterygii	Triglidae	KJ204778		NA
SR_MT04111	MT04111	Chelidonichthys cuculus	Chordata	Actinopterygii	Triglidae	KJ204779		NA
SR_MT04112	MT04112	Chelidonichthys cuculus	Chordata	Actinopterygii	Triglidae	KJ204777		NA
SR_MT04113	MT04113	Chelidonichthys cuculus	Chordata	Actinopterygii	Triglidae	KJ204775		NA
SR_MT04116	MT04116	Gadiculus argenteus	Chordata	Actinopterygii	Gadidae	KJ204864		NA
SR_MT04117	MT04117	Gadiculus argenteus	Chordata	Actinopterygii	Gadidae	KJ204865		NA
SR_MT04118	MT04118	Gadiculus argenteus	Chordata	Actinopterygii	Gadidae	KJ204872		NA
SR_MT04119	MT04119	Gadiculus argenteus	Chordata	Actinopterygii	Gadidae	KJ204873		NA
SR_MT04120	MT04120	Gadiculus argenteus	Chordata	Actinopterygii	Gadidae	KJ204867		NA
SR_MT04121	MT04121	Gadiculus argenteus	Chordata	Actinopterygii	Gadidae	KJ204871		NA
SR_MT04123	MT04123	Hippoglossus hippoglossus	Chordata	Actinopterygii	Pleuronectidae	KJ204925		NA
SR_MT04129	MT04129	Lepidorhombus whiffiagonis	Chordata	Actinopterygii	Scophthalmidae	KJ204939		NA
SR_MT04130	MT04130	Lepidorhombus whiffiagonis	Chordata	Actinopterygii	Scophthalmidae	KJ204940		NA
SR_MT04131	MT04131	Lepidorhombus whiffiagonis	Chordata	Actinopterygii	Scophthalmidae	KJ204936		NA
SR_MT04132	MT04132	Lepidorhombus whiffiagonis	Chordata	Actinopterygii	Scophthalmidae	KJ204938		NA
SR_MT04133	MT04133	Lepidorhombus whiffiagonis	Chordata	Actinopterygii	Scophthalmidae	KJ204941		NA
SR_MT04134	MT04134	Lepidorhombus whiffiagonis	Chordata	Actinopterygii	Scophthalmidae	KJ204937		NA
SR_MT04146	MT04146	Lophius budegassa	Chordata	Actinopterygii	Lophiidae	KJ204981		NA
SR_MT04159	MT04159	Micromesistius poutassou	Chordata	Actinopterygii	Gadidae	KJ205044		NA
SR_MT04161	MT04161	Molva molva	Chordata	Actinopterygii	Lotidae	KJ205065		NA
SR_MT04162	MT04162	Molva molva	Chordata	Actinopterygii	Lotidae	KJ205066		NA
SR_MT04164	MT04164	Mullus surmuletus	Chordata	Actinopterygii	Mullidae	KJ205081		NA
SR_MT04165	MT04165	Mullus surmuletus	Chordata	Actinopterygii	Mullidae	KJ205070		NA
SR_MT04166	MT04166	Mullus surmuletus	Chordata	Actinopterygii	Mullidae	KJ205069		NA
SR_MT04170	MT04170	Mustelus asterias	Chordata	Actinopterygii	Triakidae	KJ205086		NA
SR_MT04171	MT04171	Mustelus asterias	Chordata	Actinopterygii	Triakidae	KJ205087		NA
SR_MT04172	MT04172	Mustelus asterias	Chordata	Actinopterygii	Triakidae	KJ205088		NA
SR_MT04173	MT04173	Mustelus asterias	Chordata	Actinopterygii	Triakidae	KJ205089		NA
SR_MT04174	MT04174	Mustelus asterias	Chordata	Actinopterygii	Triakidae	KJ205090		NA
SR_MT04175	MT04175	Mustelus asterias	Chordata	Actinopterygii	Triakidae	KJ205091		NA
SR_MT04177	MT04177	Phrynorhombus norvegicus	Chordata	Actinopterygii	Scophthalmidae	KJ205120		NA
SR_MT04179	MT04179	Pollachius pollachius	Chordata	Actinopterygii	Gadidae	KJ205135		NA
SR_MT04180	MT04180	Pollachius pollachius	Chordata	Actinopterygii	Gadidae	KJ205136		NA
SR_MT04182	MT04182	Raja montagui	Chordata	Elasmobranchii	Rajidae	KJ205153		NA
SR_MT04183	MT04183	Raja montagui	Chordata	Elasmobranchii	Rajidae	KJ205154		NA
SR_MT04184	MT04184	Raja montagui	Chordata	Elasmobranchii	Rajidae	KJ205152		NA
SR_MT04186	MT04186	Sardina pilchardus	Chordata	Actinopterygii	Clupeidae	KJ205156		NA
SR_MT04187	MT04187	Sardina pilchardus	Chordata	Actinopterygii	Clupeidae	KJ205157		NA
SR_MT04195	MT04195	Zeus faber	Chordata	Actinopterygii	Zeidae	KJ205262		NA
SR_MT04196	MT04196	Zeus faber	Chordata	Actinopterygii	Zeidae	KJ205259		NA
SR_MT04197	MT04197	Zeus faber	Chordata	Actinopterygii	Zeidae	KJ205258		NA
SR_MT04198	MT04198	Lophius budegassa	Chordata	Actinopterygii	Lophiidae	KJ204980		NA
SR_MT04199	MT04199	Lophius budegassa	Chordata	Actinopterygii	Lophiidae	KJ204978		NA
SR_MT04203	MT04203	Lumpenus lampretaeformis	Chordata	Actinopterygii	Stichaeidae	KJ205000		NA
SR_MT04208	MT04208	Molva molva	Chordata	Actinopterygii	Lotidae	KJ205061		NA
SR_MT04227	MT04227	Trisopterus luscus	Chordata	Actinopterygii	Gadidae	KJ205243		NA
SR_MT04228	MT04228	Trisopterus luscus	Chordata	Actinopterygii	Gadidae	KJ205241		NA
SR_MT04229	MT04229	Alosa fallax	Chordata	Actinopterygii	Clupeidae	KJ204654		NA
SR_MT04230	MT04230	Alosa fallax	Chordata	Actinopterygii	Clupeidae	KJ204653		NA
SR_MT04231	MT04231	Alosa fallax	Chordata	Actinopterygii	Clupeidae	KJ204652		NA
NC672_MT04552	MT04552	Liocarcinus navigator	Arthropoda	Malacostraca	Polybiidae	KT209424	Solea 649 St. 1237	Hermann Neumann
NC674_MT04554	MT04554	Liocarcinus navigator	Arthropoda	Malacostraca	Polybiidae	No DNA	Solea 649 St. 1237	Hermann Neumann
NC679_MT04559	MT04559	Upogebia deltaura	Arthropoda	Malacostraca	Upogebiidae	KT209103	Solea 649 St. 1249	Hermann Neumann
NC680_MT04560	MT04560	Upogebia deltaura	Arthropoda	Malacostraca	Upogebiidae	KT208396	Solea 649 St. 1250	Hermann Neumann
NC684_MT04565	MT04565	Galathea dispersa	Arthropoda	Malacostraca	Galatheidae	KT209070	WH345 St. 637 Box B	Hermann Neumann
NC686_MT04571	MT04571	Balanus crenatus	Arthropoda	Hexanauplia	Balanidae	KT208440	WH345 St. 636 Box B (14.08.2011) leg TK	Michael Raupach
NC687_MT04572	MT04572	Balanus crenatus	Arthropoda	Hexanauplia	Balanidae	KT208786	WH345 St. 636 Box B (14.08.2011) leg TK	Michael Raupach
NC689_MT04574	MT04574	Balanus crenatus	Arthropoda	Hexanauplia	Balanidae	KT208755	WH345 St. 636 Box B (14.08.2011) leg TK	Michael Raupach
NC690_MT04575	MT04575	Balanus crenatus	Arthropoda	Hexanauplia	Balanidae	KT209431	WH345 St. 636 Box B (14.08.2011) leg TK	Michael Raupach
NC693_MT04578	MT04578	Balanus crenatus	Arthropoda	Hexanauplia	Balanidae	KT208611	WH345 St. 636 Box B (14.08.2011) leg TK	Michael Raupach
NC694_MT04579	MT04579	Balanus crenatus	Arthropoda	Hexanauplia	Balanidae	KT209495	WH345 St. 636 Box B (14.08.2011) leg TK	Michael Raupach
NC698_MT04586	MT04586	Galathea intermedia	Arthropoda	Malacostraca	Galatheidae	KT208807	HTR100221, KV, 16.02.12	Moritz Sonnewald
NC701_MT04601	MT04601	Pisidia longicornis	Arthropoda	Malacostraca	Porcellanidae	KT209210	HTR100221,14.02.12	Moritz Sonnewald
NC702_MT04602	MT04602	Pisidia longicornis	Arthropoda	Malacostraca	Porcellanidae	KT208427	HTR100221,14.02.12	Moritz Sonnewald
NC704_MT04605	MT04605	Pisidia longicornis	Arthropoda	Malacostraca	Porcellanidae	KT208496	HTR100221,14.02.12	Moritz Sonnewald
NC706_MT04608	MT04608	Pisidia longicornis	Arthropoda	Malacostraca	Porcellanidae	KT209172	HTR100221,14.02.12	Moritz Sonnewald
NC707_MT04609	MT04609	Pisidia longicornis	Arthropoda	Malacostraca	Porcellanidae	KT209042	HTR100221,14.02.12	Moritz Sonnewald
NC708_MT04610	MT04610	Pisidia longicornis	Arthropoda	Malacostraca	Porcellanidae	KT208990	HTR100221,14.02.12	Moritz Sonnewald
NC709_MT04611	MT04611	Pinnotheres pisum	Arthropoda	Malacostraca	Pinnotheridae	KT209256	Doggerbank Ost 54°45.396 N/2°0.459 E, 01.08.12, 33 m	Michael Raupach
NC710_MT04612	MT04612	Pinnotheres pisum	Arthropoda	Malacostraca	Pinnotheridae	KT208972	Doggerbank Ost 54°51.011 N/2°5.168 E, 01.08.12, 23 m	Michael Raupach
NC715_MT04617	MT04617	Hyas coarctatus	Arthropoda	Malacostraca	Oregoniidae	KT209008	WH351, St. 147, 02.02.2012	Herrmann Neumann
NC717_MT04619	MT04619	Balanus crenatus	Arthropoda	Hexanauplia	Balanidae	KT208888	WH351, St. 178, 07.02.2012	Herrmann Neumann
NC718_MT04622	MT04622	Galathea dispersa	Arthropoda	Malacostraca	Galatheidae	KT208465	WH351, St. 206, 14.02.2012	Herrmann Neumann
NC729_MT04643	MT04643	Atelecyclus rotundatus	Arthropoda	Malacostraca	Atelecyclidae	KT209240	LO109 (3)	Michael Raupach
SR_MT04845	MT04845	Venus casina	Mollusca	Bivalvia	Veneridae	KR084893		NA
SR_MT04847	MT04847	Venus casina	Mollusca	Bivalvia	Veneridae	KR084478		NA
SR_MT04864	MT04864	Doris pseudoargus	Mollusca	Gastropoda	Dorididae	KR084616		NA
SR_MT04865	MT04865	Doris pseudoargus	Mollusca	Gastropoda	Dorididae	KR084586		NA
SR_MT04866	MT04866	Sepiola tridens	Mollusca	Cephalopoda	Sepiolidae	KM517957		NA
SR_MT04867	MT04867	Sepiola tridens	Mollusca	Cephalopoda	Sepiolidae	KM517948		NA
SR_MT04869	MT04869	Sepiola tridens	Mollusca	Cephalopoda	Sepiolidae	KM517956		NA
SR_MT04879	MT04879	Pomatoschistus pictus	Chordata	Actinopterygii	Gobiidae	KM077875		NA
SR_MT04880	MT04880	Pomatoschistus pictus	Chordata	Actinopterygii	Gobiidae	KM077876		NA
SR_MT04881	MT04881	Pomatoschistus pictus	Chordata	Actinopterygii	Gobiidae	KM077877		NA
SR_MT04882	MT04882	Pomatoschistus pictus	Chordata	Actinopterygii	Gobiidae	KM077878		NA
SR_MT04884	MT04884	Microchirus variegatus	Chordata	Actinopterygii	Soleidae	KJ205039		NA
SR_MT04886	MT04886	Solea solea	Chordata	Actinopterygii	Soleidae	KJ205194		NA
SR_MT04887	MT04887	Phrynorhombus norvegicus	Chordata	Actinopterygii	Scophthalmidae	KJ205121		NA
SR_MT04902	MT04902	Illex coindetii	Mollusca	Cephalopoda	Ommastrephidae	KM517902		NA
SR_MT04905	MT04905	Illex coindetii	Mollusca	Cephalopoda	Ommastrephidae	KM517901		NA
SR_MT04909	MT04909	Loligo forbesii	Mollusca	Cephalopoda	Loliginidae	KM517924		NA
SR_MT04910	MT04910	Illex coindetii	Mollusca	Cephalopoda	Ommastrephidae	KM517899		NA
SR_MT04911	MT04911	Loligo forbesii	Mollusca	Cephalopoda	Loliginidae	KM517925		NA
SR_MT04912	MT04912	Loligo forbesii	Mollusca	Cephalopoda	Loliginidae	KM517921		NA
SR_MT04913	MT04913	Loligo forbesii	Mollusca	Cephalopoda	Loliginidae	KM517922		NA
SR_MT04914	MT04914	Loligo forbesii	Mollusca	Cephalopoda	Loliginidae	KM517923		NA
SR_MT04915	MT04915	Illex coindetii	Mollusca	Cephalopoda	Ommastrephidae	KM517900		NA
SR_MT04917	MT04917	Loligo forbesii	Mollusca	Cephalopoda	Loliginidae	KM517920		NA
SR_MT04918	MT04918	Loligo forbesii	Mollusca	Cephalopoda	Loliginidae	KM517916		NA
SR_MT04919	MT04919	Loligo forbesii	Mollusca	Cephalopoda	Loliginidae	KM517912		NA
SR_MT04920	MT04920	Loligo forbesii	Mollusca	Cephalopoda	Loliginidae	KM517910		NA
SR_MT04921	MT04921	Loligo forbesii	Mollusca	Cephalopoda	Loliginidae	KM517909		NA
SR_MT04922	MT04922	Loligo forbesii	Mollusca	Cephalopoda	Loliginidae	KM517908		NA
SR_MT04929	MT04929	Loligo forbesii	Mollusca	Cephalopoda	Loliginidae	KM517913		NA
SR_MT04930	MT04930	Loligo forbesii	Mollusca	Cephalopoda	Loliginidae	KM517911		NA
SR_MT04932	MT04932	Rossia macrosoma	Mollusca	Cephalopoda	Sepiolidae	KM517935		NA
SR_MT04933	MT04933	Rossia macrosoma	Mollusca	Cephalopoda	Sepiolidae	KM517936		NA
SR_MT04934	MT04934	Sepietta oweniana	Mollusca	Cephalopoda	Sepiolidae	KM517942		NA
SR_MT04935	MT04935	Sepietta oweniana	Mollusca	Cephalopoda	Sepiolidae	KM517943		NA
SR_MT04936	MT04936	Eledone cirrhosa	Mollusca	Cephalopoda	Eledonidae	KM517898		NA
SR_MT04939	MT04939	Alloteuthis sp.	Mollusca	Cephalopoda	Loliginidae	KM517871		NA
SR_MT04940	MT04940	Alloteuthis sp.	Mollusca	Cephalopoda	Loliginidae	KM517872		NA
SR_MT04941	MT04941	Alloteuthis sp.	Mollusca	Cephalopoda	Loliginidae	KM517879		NA
SR_MT04942	MT04942	Alloteuthis sp.	Mollusca	Cephalopoda	Loliginidae	KM517880		NA
SR_MT04944	MT04944	Alloteuthis sp.	Mollusca	Cephalopoda	Loliginidae	KM517885		NA
SR_MT04945	MT04945	Alloteuthis sp.	Mollusca	Cephalopoda	Loliginidae	KM517886		NA
SR_MT04946	MT04946	Alloteuthis sp.	Mollusca	Cephalopoda	Loliginidae	KM517887		NA
SR_MT04947	MT04947	Alloteuthis sp.	Mollusca	Cephalopoda	Loliginidae	KM517888		NA
SR_MT04948	MT04948	Alloteuthis sp.	Mollusca	Cephalopoda	Loliginidae	KM517889		NA
SR_MT04949	MT04949	Alloteuthis sp.	Mollusca	Cephalopoda	Loliginidae	KM517866		NA
SR_MT04950	MT04950	Alloteuthis sp.	Mollusca	Cephalopoda	Loliginidae	KM517868		NA
SR_MT04951	MT04951	Alloteuthis sp.	Mollusca	Cephalopoda	Loliginidae	KM517867		NA
SR_MT04952	MT04952	Sepiola tridens	Mollusca	Cephalopoda	Sepiolidae	KM517949		NA
SR_MT04953	MT04953	Sepiola tridens	Mollusca	Cephalopoda	Sepiolidae	KM517950		NA
SR_MT04954	MT04954	Todaropsis eblanae	Mollusca	Cephalopoda	Ommastrephidae	KM517968		NA
SR_MT04956	MT04956	Phaxas pellucidus	Mollusca	Bivalvia	Pharidae	KR084654		NA
SR_MT04958	MT04958	Phaxas pellucidus	Mollusca	Bivalvia	Pharidae	KR084487		NA
SR_MT04959	MT04959	Phaxas pellucidus	Mollusca	Bivalvia	Pharidae	KR084836		NA
SR_MT04968	MT04968	Chamelea gallina	Mollusca	Bivalvia	Veneridae	KR084904		NA
SR_MT04969	MT04969	Nuculana minuta	Mollusca	Bivalvia	Nuculanidae	KR084575		NA
SR_MT04970	MT04970	Nuculana minuta	Mollusca	Bivalvia	Nuculanidae	KR084438		NA
SR_MT04971	MT04971	Musculus discors	Mollusca	Bivalvia	Mytilidae	KR084388		NA
SR_MT04972	MT04972	Musculus discors	Mollusca	Bivalvia	Mytilidae	KR084526		NA
SR_MT04981	MT04981	Mactra stultorum	Mollusca	Bivalvia	Mactridae	KR084751		NA
SR_MT04982	MT04982	Mactra stultorum	Mollusca	Bivalvia	Mactridae	KR084660		NA
SR_MT04984	MT04984	Mactra stultorum	Mollusca	Bivalvia	Mactridae	KR084822		NA
SR_MT04985	MT04985	Mactra stultorum	Mollusca	Bivalvia	Mactridae	KR084584		NA
SR_MT04986	MT04986	Corbula gibba	Mollusca	Bivalvia	Corbulidae	KR084813		NA
SR_MT04987	MT04987	Corbula gibba	Mollusca	Bivalvia	Corbulidae	KR084912		NA
SR_MT04988	MT04988	Corbula gibba	Mollusca	Bivalvia	Corbulidae	KR084940		NA
SR_MT04989	MT04989	Chamelea gallina	Mollusca	Bivalvia	Veneridae	KR084897		NA
SR_MT04999	MT04999	Ensis directus	Mollusca	Bivalvia	Pharidae	KR084756		NA
SR_MT05001	MT05001	Velutina velutina	Mollusca	Gastropoda	Velutinidae	KR084876		NA
SR_MT05003	MT05003	Velutina velutina	Mollusca	Gastropoda	Velutinidae	KR084758		NA
SR_MT05004	MT05004	Acanthodoris pilosa	Mollusca	Gastropoda	Onchidorididae	KR084725		NA
SR_MT05005	MT05005	Acanthodoris pilosa	Mollusca	Gastropoda	Onchidorididae	KR084652		NA
SR_MT05006	MT05006	Acanthodoris pilosa	Mollusca	Gastropoda	Onchidorididae	KR084886		NA
SR_MT05007	MT05007	Acanthodoris pilosa	Mollusca	Gastropoda	Onchidorididae	KR084697		NA
SR_MT05012	MT05012	Doris pseudoargus	Mollusca	Gastropoda	Dorididae	KR084907		NA
SR_MT05019	MT05019	Nucula nitidosa	Mollusca	Bivalvia	Nuculidae	KR084819		NA
SR_MT05044	MT05044	Scaphander lignarius	Mollusca	Gastropoda	Scaphandridae	KR084885		NA
SR_MT05045	MT05045	Scaphander lignarius	Mollusca	Gastropoda	Scaphandridae	KR084855		NA
SR_MT05047	MT05047	Scaphander lignarius	Mollusca	Gastropoda	Scaphandridae	KR084614		NA
SR_MT05073	MT05073	Alloteuthis sp.	Mollusca	Cephalopoda	Loliginidae	KM517873		NA
SR_MT05076	MT05076	Alloteuthis sp.	Mollusca	Cephalopoda	Loliginidae	KM517865		NA
SR_MT05184	MT05184	Aphia minuta	Chordata	Actinopterygii	Gobiidae	KM077810		NA
SR_MT05185	MT05185	Aphia minuta	Chordata	Actinopterygii	Gobiidae	KM077809		NA
SR_MT05186	MT05186	Aphia minuta	Chordata	Actinopterygii	Gobiidae	KM077808		NA
SR_MT05187	MT05187	Aphia minuta	Chordata	Actinopterygii	Gobiidae	KM077807		NA
SR_MT05243	MT05243	Aphia minuta	Chordata	Actinopterygii	Gobiidae	KM077812		NA
SR_MT05244	MT05244	Aphia minuta	Chordata	Actinopterygii	Gobiidae	KM077814		NA
SR_MT05245	MT05245	Aphia minuta	Chordata	Actinopterygii	Gobiidae	KM077815		NA
SR_MT05246	MT05246	Aphia minuta	Chordata	Actinopterygii	Gobiidae	KM077806		NA
SR_MT05247	MT05247	Aphia minuta	Chordata	Actinopterygii	Gobiidae	KM077813		NA
SR_MT05270	MT05270	Gobius niger	Chordata	Actinopterygii	Gobiidae	KM077836		NA
SR_MT05271	MT05271	Gobius niger	Chordata	Actinopterygii	Gobiidae	KM077838		NA
SR_MT05272	MT05272	Gobius niger	Chordata	Actinopterygii	Gobiidae	KM077837		NA
SR_MT05273	MT05273	Gobius niger	Chordata	Actinopterygii	Gobiidae	KM077839		NA
SR_MT05300	MT05300	Pomatoschistus norvegicus	Chordata	Actinopterygii	Gobiidae	KM077867		NA
SR_MT05302	MT05302	Pomatoschistus norvegicus	Chordata	Actinopterygii	Gobiidae	KM077873		NA
SR_MT05334	MT05334	Osmerus eperlanus	Chordata	Actinopterygii	Osmeridae	KJ205107		NA
SR_MT05335	MT05335	Osmerus eperlanus	Chordata	Actinopterygii	Osmeridae	KJ205104		NA
SR_MT05336	MT05336	Osmerus eperlanus	Chordata	Actinopterygii	Osmeridae	KJ205106		NA
SR_MT05372	MT05372	Phrynorhombus norvegicus	Chordata	Actinopterygii	Scophthalmidae	KJ205119		NA
SR_MT05373	MT05373	Gaidropsarus vulgaris	Chordata	Actinopterygii	Lotidae	KJ204886		NA
SR_MT05374	MT05374	Gaidropsarus vulgaris	Chordata	Actinopterygii	Lotidae	KJ204887		NA
SR_MT05375	MT05375	Ciliata mustela	Chordata	Actinopterygii	Lotidae	KJ204795		NA
SR_MT05376	MT05376	Ciliata mustela	Chordata	Actinopterygii	Lotidae	KJ204801		NA
SR_MT05377	MT05377	Ciliata mustela	Chordata	Actinopterygii	Lotidae	KJ204804		NA
SR_MT05378	MT05378	Ciliata mustela	Chordata	Actinopterygii	Lotidae	KJ204805		NA
SR_MT05379	MT05379	Ciliata mustela	Chordata	Actinopterygii	Lotidae	KJ204792		NA
NC730_MT05400	MT05400	Liocarcinus marmoratus	Arthropoda	Malacostraca	Polybiidae	KT208606	WH352 St. 377 25.3.2012	Herrmann Neumann
NC732_MT05402	MT05402	Liocarcinus marmoratus	Arthropoda	Malacostraca	Polybiidae	KT209329	WH352 St. 377 25.3.2012	Herrmann Neumann
NC733_MT05403	MT05403	Atelecyclus rotundatus	Arthropoda	Malacostraca	Atelecyclidae	KT208453	WH352 St. 377 25.3.2012	Herrmann Neumann
NC734_MT05404	MT05404	Atelecyclus rotundatus	Arthropoda	Malacostraca	Atelecyclidae	KT208520	WH352 St. 377 25.3.2012	Herrmann Neumann
NC735_MT05405	MT05405	Atelecyclus rotundatus	Arthropoda	Malacostraca	Atelecyclidae	KT209131	WH352 St. 377 25.3.2012	Herrmann Neumann
NC739_MT05409	MT05409	Pisidia longicornis	Arthropoda	Malacostraca	Porcellanidae	KT208667	HTR 100221	Herrmann Neumann
NC741_MT05411	MT05411	Pisidia longicornis	Arthropoda	Malacostraca	Porcellanidae	No DNA	HTR 100221	Herrmann Neumann
NC743_MT05413	MT05413	Pagurus bernhardus	Arthropoda	Malacostraca	Paguridae	MG699386	WH352 St.266 6.3.2012	Herrmann Neumann
NC744_MT05414	MT05414	Pagurus bernhardus	Arthropoda	Malacostraca	Paguridae	MG699385	WH352 St.266 6.3.2012	Herrmann Neumann
NC745_MT05415	MT05415	Pagurus bernhardus	Arthropoda	Malacostraca	Paguridae	MG699384	WH352 St.266 6.3.2012	Herrmann Neumann
SR_MT05907	MT05907	Pagurus bernhardus	Arthropoda	Malacostraca	Paguridae	MG699383		NA
SR_MT05909	MT05909	Pagurus bernhardus	Arthropoda	Malacostraca	Paguridae	MG699381		NA
SR_MT05912	MT05912	Pagurus bernhardus	Arthropoda	Malacostraca	Paguridae	MG699379		NA
SR_MT05913	MT05913	Pagurus bernhardus	Arthropoda	Malacostraca	Paguridae	MG699378		NA
SR_MT05936	MT05936	Pagurus bernhardus	Arthropoda	Malacostraca	Paguridae	MG699377		NA
SR_MT05937	MT05937	Pagurus bernhardus	Arthropoda	Malacostraca	Paguridae	MG699376		NA
SR_MT05938	MT05938	Pagurus bernhardus	Arthropoda	Malacostraca	Paguridae	MG699375		NA
SR_MT05939	MT05939	Pagurus bernhardus	Arthropoda	Malacostraca	Paguridae	MG699374		NA
SR_MT05941	MT05941	Pagurus bernhardus	Arthropoda	Malacostraca	Paguridae	MG699372		NA
MT_6502	MT06502	Ophiopholis aculeata	Echinodermata	Ophiuroidea	Ophiopholidae	KX459022	WH 352, St. 270, 07.03.12	NA
MT_6503	MT06503	Ophiura albida	Echinodermata	Ophiuroidea	Ophiotrichidae	KX459042	WH 352, St. 336, 19.03.12	NA
MT_6504	MT06504	Ophiura sarsii	Echinodermata	Ophiuroidea	Ophiotrichidae	KX459088	WH 352, St. 272, 08.03.12	NA
NC123_MT06506	MT06506	Asterias rubens	Echinodermata	Asteroidea	Asteriidae	KX458857	WH 352, St. 266, 06.03.12	NA
NC124_MT06507	MT06507	Astropecten irregularis 1	Echinodermata	Asteroidea	Astropectinidae	KX458871	WH 352, St. 266, 06.03.12	NA
NC125_MT06508	MT06508	Astropecten irregularis 2	Echinodermata	Asteroidea	Astropectinidae	KX458877	WH 352, St. 266, 06.03.12	NA
NC126_MT06509	MT06509	Astropecten irregularis 2	Echinodermata	Asteroidea	Astropectinidae	KX458878	WH 352, St. 266, 06.03.12	NA
NC127_MT06510	MT06510	Astropecten irregularis 1	Echinodermata	Asteroidea	Astropectinidae	KX458872	WH 352, St. 266, 06.03.12	NA
NC128_MT06511	MT06511	Luidia sarsii	Echinodermata	Asteroidea	Luidiidae	KX458992	WH 352, St. 270, 07.03.12	NA
NC129_MT06512	MT06512	Luidia sarsii	Echinodermata	Asteroidea	Luidiidae	KX458998	WH 352, St. 270, 07.03.12	NA
NC130_MT06513	MT06513	Luidia sarsii	Echinodermata	Asteroidea	Luidiidae	KX459001	WH 352, St. 270, 07.03.12	NA
NC131_MT06514	MT06514	Luidia sarsii	Echinodermata	Asteroidea	Luidiidae	KX458989	WH 352, St. 270, 07.03.12	NA
NC132_MT06515	MT06515	Luidia sarsii	Echinodermata	Asteroidea	Luidiidae	KX458995	WH 352, St. 270, 07.03.12	NA
NC19_MT06516	MT06516	Anseropoda placenta	Echinodermata	Asteroidea	Asterinidae	KX458826	WH 352, St. 289, GOV, 11.03.12	NA
NC21_MT06518	MT06518	Anseropoda placenta	Echinodermata	Asteroidea	Asterinidae	KX458828	WH 352, St. 383, GOV, 26.03.12	Herrmann Neumann
NC133_MT06519	MT06519	Anseropoda placenta	Echinodermata	Asteroidea	Asterinidae	KX458827	WH 352, St. 378, GOV,25.03.12	Herrmann Neumann
SR_MT07176	MT07176	Pagurus bernhardus	Arthropoda	Malacostraca	Paguridae	MG699360		NA
SR_MT07180	MT07180	Pagurus bernhardus	Arthropoda	Malacostraca	Paguridae	MG699356		NA
SR_MT07186	MT07186	Pagurus bernhardus	Arthropoda	Malacostraca	Paguridae	MG699351		NA
SR_MT07187	MT07187	Pagurus bernhardus	Arthropoda	Malacostraca	Paguridae	MG699350		NA
SR_MT07188	MT07188	Pagurus bernhardus	Arthropoda	Malacostraca	Paguridae	MG699349		NA
SR_MT07190	MT07190	Pagurus bernhardus	Arthropoda	Malacostraca	Paguridae	MG699347		NA
SR_MT07192	MT07192	Pagurus bernhardus	Arthropoda	Malacostraca	Paguridae	MG699345		NA
SR_MT07195	MT07195	Pagurus bernhardus	Arthropoda	Malacostraca	Paguridae	MG699342		NA
SR_MT07196	MT07196	Pagurus bernhardus	Arthropoda	Malacostraca	Paguridae	MG699341		NA
MT_8202	MT08202	Amphipholis squamata	Echinodermata	Ophiuroidea	Amphiuridae	KX458801		NA
MT_8208	MT08208	Amphipholis squamata	Echinodermata	Ophiuroidea	Amphiuridae	KX458802		NA
MT_8218	MT08218	Amphiura filiformis	Echinodermata	Ophiuroidea	Amphiuridae	KX458814		NA
MT_8221A	MT08221	Amphiura filiformis	Echinodermata	Ophiuroidea	Amphiuridae	KX458813		NA
MT_8223	MT08223	Amphiura filiformis	Echinodermata	Ophiuroidea	Amphiuridae	KX458812		NA
MT_8226A	MT08226	Amphiura filiformis	Echinodermata	Ophiuroidea	Amphiuridae	KX458815		NA
MT_8228	MT08228	Amphiura filiformis	Echinodermata	Ophiuroidea	Amphiuridae	KX458809		NA
MT_8229A	MT08229	Amphiura filiformis	Echinodermata	Ophiuroidea	Amphiuridae	KX458808		NA
MT_8230	MT08230	Amphiura filiformis	Echinodermata	Ophiuroidea	Amphiuridae	KX458807		NA
MT_8231	MT08231	Amphiura filiformis	Echinodermata	Ophiuroidea	Amphiuridae	KX458820		NA
MT_8232	MT08232	Amphiura filiformis	Echinodermata	Ophiuroidea	Amphiuridae	KX458819		NA
MT_8233	MT08233	Amphiura filiformis	Echinodermata	Ophiuroidea	Amphiuridae	KX458818		NA
SR_MT09273	MT09273	Hermania scabra	Mollusca	Gastropoda	Philinidae	KR084522		NA
SR_MT09303	MT09303	Tritia incrassata	Mollusca	Gastropoda	Nassariidae	KR084753		NA
SR_MT09304	MT09304	Tritia incrassata	Mollusca	Gastropoda	Nassariidae	KR084804		NA
SR_MT09345	MT09345	Hermania scabra	Mollusca	Gastropoda	Philinidae	KR084650		NA
SR_MT09346	MT09346	Hermania scabra	Mollusca	Gastropoda	Philinidae	KR084914		NA
SR_MT09370	MT09370	Peringia ulvae	Mollusca	Gastropoda	Hydrobiidae	KR084544		NA
SR_MT09375	MT09375	Peringia ulvae	Mollusca	Gastropoda	Hydrobiidae	KR084794		NA
SR_MT09377	MT09377	Peringia ulvae	Mollusca	Gastropoda	Hydrobiidae	KR084718		NA
SR_MT09378	MT09378	Peringia ulvae	Mollusca	Gastropoda	Hydrobiidae	KR084669		NA
SR_MT09392	MT09392	Littorina littorea	Mollusca	Gastropoda	Littorinidae	KR084543		NA
SR_MT09394	MT09394	Littorina littorea	Mollusca	Gastropoda	Littorinidae	KR084608		NA
SR_MT09395	MT09395	Littorina littorea	Mollusca	Gastropoda	Littorinidae	KR084596		NA
SR_MT09412	MT09412	Littorina saxatilis	Mollusca	Gastropoda	Littorinidae	KR084922		NA
SR_MT09413	MT09413	Littorina saxatilis	Mollusca	Gastropoda	Littorinidae	KR084568		NA
SR_MT09415	MT09415	Peringia ulvae	Mollusca	Gastropoda	Hydrobiidae	KR084892		NA
SR_MT09439	MT09439	Gibbula cineraria	Mollusca	Gastropoda	Trochidae	KR084951		NA
SR_MT09440	MT09440	Magallana gigas	Mollusca	Bivalvia	Ostreidae	KR084750		NA
SR_MT09441	MT09441	Magallana gigas	Mollusca	Bivalvia	Ostreidae	KR084952		NA
SR_MT09442	MT09442	Magallana gigas	Mollusca	Bivalvia	Ostreidae	KR084465		NA
SR_MT09449	MT09449	Buccinum undatum	Mollusca	Gastropoda	Buccinidae	KR084889		NA
SR_MT09451	MT09451	Buccinum undatum	Mollusca	Gastropoda	Buccinidae	KR084913		NA
SR_MT09453	MT09453	Buccinum undatum	Mollusca	Gastropoda	Buccinidae	KR084878		NA
SR_MT09469	MT09469	Gibbula cineraria	Mollusca	Gastropoda	Trochidae	KR084768		NA
SR_MT09472	MT09472	Gibbula cineraria	Mollusca	Gastropoda	Trochidae	KR084708		NA
SR_MT09473	MT09473	Gibbula cineraria	Mollusca	Gastropoda	Trochidae	KR084778		NA
SR_MT09474	MT09474	Gibbula cineraria	Mollusca	Gastropoda	Trochidae	KR084698		NA
SR_MT09486	MT09486	Littorina saxatilis	Mollusca	Gastropoda	Littorinidae	KR084686		NA
SR_MT09581	MT09581	Lepidochitona cinerea	Mollusca	Polyplacophora	Lepidochitonidae	KR084918		NA
SR_MT09586	MT09586	Lepidochitona cinerea	Mollusca	Polyplacophora	Lepidochitonidae	KR084901		NA
SR_MT09600	MT09600	Lepidochitona cinerea	Mollusca	Polyplacophora	Lepidochitonidae	KR084659		NA
SR_MT09604	MT09604	Lepidochitona cinerea	Mollusca	Polyplacophora	Lepidochitonidae	KR084764		NA
SR_MT09605	MT09605	Lepidochitona cinerea	Mollusca	Polyplacophora	Lepidochitonidae	KR084704		NA
SR_MT09612	MT09612	Leptochiton asellus	Mollusca	Polyplacophora	Leptochitonidae	KR084743		NA
SR_MT09614	MT09614	Leptochiton asellus	Mollusca	Polyplacophora	Leptochitonidae	KR084867		NA
SR_MT09616	MT09616	Leptochiton asellus	Mollusca	Polyplacophora	Leptochitonidae	KR084726		NA
SR_MT09617	MT09617	Leptochiton asellus	Mollusca	Polyplacophora	Leptochitonidae	KR084873		NA
SR_MT09631	MT09631	Leptochiton asellus	Mollusca	Polyplacophora	Leptochitonidae	KR084793		NA
SR_MT09638	MT09638	Hero formosa	Mollusca	Gastropoda	Heroidae	KR084953		NA
SR_MT09642	MT09642	Hero formosa	Mollusca	Gastropoda	Heroidae	KR084948		NA
SR_MT09645	MT09645	Hero formosa	Mollusca	Gastropoda	Heroidae	KR084937		NA
SR_MT09648	MT09648	Eubranchus tricolor	Mollusca	Gastropoda	Eubranchidae	KR084833		NA
SR_MT09650	MT09650	Hero formosa	Mollusca	Gastropoda	Heroidae	KR084881		NA
SR_MT09653	MT09653	Hero formosa	Mollusca	Gastropoda	Heroidae	KR084942		NA
SR_MT09656	MT09656	Dendronotus frondosus	Mollusca	Gastropoda	Dendronotidae	KR084744		NA
SR_MT09657	MT09657	Dendronotus frondosus	Mollusca	Gastropoda	Dendronotidae	KR084934		NA
SR_MT09661	MT09661	Tritonia plebeia	Mollusca	Gastropoda	Nassariidae	KR084842		NA
SR_MT09662	MT09662	Tritonia plebeia	Mollusca	Gastropoda	Nassariidae	KR084895		NA
SR_MT09663	MT09663	Tritonia plebeia	Mollusca	Gastropoda	Nassariidae	KR084538		NA
SR_MT09664	MT09664	Aeolidia papillosa	Mollusca	Gastropoda	Aeolidiidae	KR084453		NA
SR_MT09665	MT09665	Aeolidia papillosa	Mollusca	Gastropoda	Aeolidiidae	KR084562		NA
SR_MT09669	MT09669	Edmundsella pedata	Mollusca	Gastropoda	Flabellinidae	KR084950		NA
SR_MT09670	MT09670	Edmundsella pedata	Mollusca	Gastropoda	Flabellinidae	KR084903		NA
SR_MT09671	MT09671	Edmundsella pedata	Mollusca	Gastropoda	Flabellinidae	KR084838		NA
SR_MT09672	MT09672	Edmundsella pedata	Mollusca	Gastropoda	Flabellinidae	KR084588		NA
SR_MT09674	MT09674	Eubranchus tricolor	Mollusca	Gastropoda	Eubranchidae	KR084872		NA
SR_MT09675	MT09675	Tritonia plebeia	Mollusca	Gastropoda	Nassariidae	KR084634		NA
SR_MT09676	MT09676	Tritonia plebeia	Mollusca	Gastropoda	Nassariidae	KR084480		NA
SR_MT09694	MT09694	Microchlamylla gracilis	Mollusca	Gastropoda	Coryphellidae	KR084727		NA
SR_MT09704	MT09704	Microchlamylla gracilis	Mollusca	Gastropoda	Coryphellidae	KR084774		NA
SR_MT09705	MT09705	Microchlamylla gracilis	Mollusca	Gastropoda	Coryphellidae	KR084492		NA
SR_MT09706	MT09706	Microchlamylla gracilis	Mollusca	Gastropoda	Coryphellidae	KR084560		NA
SR_MT09943	MT09943	Aplysia punctata	Mollusca	Gastropoda	Aplysiidae	KR084809	Helgoland Nord II, Kurre	Andrea Barco
SR_MT09945	MT09945	Aplysia punctata	Mollusca	Gastropoda	Aplysiidae	KR084865	Helgoland Nord II, Kurre	Andrea Barco
SR_MT09947	MT09947	Aplysia punctata	Mollusca	Gastropoda	Aplysiidae	KR084890	Helgoland Nord II, Kurre	Andrea Barco
SR_MT09949	MT09949	Aplysia punctata	Mollusca	Gastropoda	Aplysiidae	KR084740	Helgoland Nord II, Kurre	Andrea Barco
SR_MT09950	MT09950	Aplysia punctata	Mollusca	Gastropoda	Aplysiidae	KR084908	Helgoland Nord II, Kurre	Andrea Barco
